# Supplementary material for: Genome-wide trait-trait dynamics correlation study dissects the gene regulation pattern in maize kernels
Source: BMC Plant Biol. 2017 Oct 16;17:163. doi: 10.1186/s12870-017-1119-y (PMC5644097; doi:10.1186/s12870-017-1119-y)
Supplement: Supplementary file 1 — The permutation test for positive and negative LA thresholds. (XLSX 12 kb) [file 12870_2017_1119_MOESM1_ESM.xlsx]

## Sheet: Table S1
Table S1a. The permutation test for positive LA thresholds
Quantile	Permutation times for positive LA thresholds
	100000	1000000	2000000	3000000	4000000	5000000	6000000	7000000	8000000	9000000	10000000
0.01	0.259	0.259	0.259	0.259	0.259	0.259	0.259	0.259	0.259	0.259	0.259
0.005	0.268	0.268	0.268	0.268	0.268	0.268	0.268	0.268	0.268	0.268	0.268
0.001	0.289	0.287	0.287	0.287	0.287	0.287	0.287	0.287	0.287	0.287	0.287
0.0005	0.297001	0.294001	0.295	0.294	0.295	0.296	0.295	0.295	0.295	0.295	0.295
0.0001	0.31	0.312	0.313	0.311	0.312	0.313	0.313	0.313	0.313	0.313	0.313
5e-05	0.316	0.32	0.321	0.32	0.32	0.321	0.321	0.321	0.321	0.321	0.32
1e-05	0.331	0.334	0.334	0.334	0.337	0.334	0.334	0.334	0.334	0.334	0.334
5e-06	0.331	0.339	0.342	0.339	0.339	0.339	0.342	0.339	0.339	0.339	0.339
1e-06	0.331	0.345	0.345	0.356	0.351	0.351	0.351	0.356	0.351	0.356	0.351
1e-07	0.331	0.3549	0.355	0.356	0.354	0.356	0.356	0.356	0.356	0.356	0.356
Table S1b. The permutation test for negative LA thresholds
Quantile	Permutation times for negative LA thresholds
	100000	1000000	2000000	3000000	4000000	5000000	6000000	7000000	8000000	9000000	10000000
0.01	-0.26	-0.259	-0.259	-0.259	-0.259	-0.259	-0.259	-0.259	-0.259	-0.259	-0.259
0.005	-0.268	-0.268	-0.268	-0.268	-0.268	-0.268	-0.268	-0.268	-0.268	-0.268	-0.268
0.001	-0.285	-0.287	-0.287	-0.287	-0.287	-0.287	-0.287	-0.287	-0.287	-0.287	-0.287
0.0005	-0.292	-0.295	-0.295	-0.295	-0.295	-0.295	-0.295	-0.295	-0.295	-0.295	-0.295
0.0001	-0.309	-0.312	-0.311	-0.311	-0.312	-0.311	-0.312	-0.312	-0.312	-0.311	-0.312
5e-05	-0.322	-0.317	-0.318	-0.317	-0.319	-0.319	-0.319	-0.319	-0.319	-0.319	-0.319
1e-05	-0.33	-0.332	-0.336	-0.332	-0.332	-0.332	-0.332	-0.332	-0.332	-0.332	-0.332
5e-06	-0.331	-0.337	-0.343	-0.337	-0.337	-0.343	-0.337	-0.337	-0.337	-0.337	-0.337
1e-06	-0.3318	-0.349	-0.35	-0.349	-0.349	-0.35	-0.349	-0.349	-0.35	-0.349	-0.349
1e-07	-0.33198	-0.349	-0.35	-0.35	-0.35	-0.35	-0.35	-0.35	-0.35	-0.35	-0.35
