# Supplementary material for: Genome-wide trait-trait dynamics correlation study dissects the gene regulation pattern in maize kernels
Source: BMC Plant Biol. 2017 Oct 16;17:163. doi: 10.1186/s12870-017-1119-y (PMC5644097; doi:10.1186/s12870-017-1119-y)
Supplement: Supplementary file 3 — The number of LAPs with expression mediated by the LA-scouting leaders (P values <1.00 × 10−5). (XLSX 844 kb) [file 12870_2017_1119_MOESM3_ESM.xlsx]

## Sheet: Table S2
Table S2.The number of LAPs with expression mediated by the LA-scouting leaders (P < 1.00E-05)
Gene_id	Num_posa	Num_negb	Num_all
GRMZM5G874082	1454033	363082	1817115
GRMZM5G817551	1032968	656699	1689667
GRMZM2G341271	1055733	579655	1635388
GRMZM2G028307	1424407	148891	1573298
GRMZM2G415433	741313	790785	1532098
GRMZM2G585025	884198	642940	1527138
GRMZM2G069099	1056900	444559	1501459
GRMZM2G160324	1009489	486269	1495758
GRMZM2G063369	890249	602104	1492353
GRMZM2G360835	790085	697411	1487496
GRMZM2G017086	757457	720857	1478314
GRMZM2G314652	948444	522946	1471390
GRMZM2G462062	1038059	426094	1464153
GRMZM2G005304	935531	522028	1457559
GRMZM2G035461	860367	589571	1449938
GRMZM2G099231	1252920	187076	1439996
GRMZM2G171660	854261	584501	1438762
GRMZM2G004455	836861	588284	1425145
GRMZM2G413069	839305	573801	1413106
GRMZM2G370991	424555	954596	1379151
GRMZM2G136563	896961	479737	1376698
GRMZM2G106766	640913	734313	1375226
GRMZM2G090542	677140	693705	1370845
GRMZM2G081554	833140	531309	1364449
GRMZM2G106931	974845	386765	1361610
GRMZM2G449163	998788	360501	1359289
GRMZM2G107696	873869	483443	1357312
GRMZM2G091143	796279	560338	1356617
GRMZM2G100707	723537	627053	1350590
GRMZM2G079823	873965	471840	1345805
GRMZM2G025074	719214	623716	1342930
GRMZM2G022032	853100	488696	1341796
GRMZM2G040247	820348	515208	1335556
GRMZM2G146486	732977	601303	1334280
GRMZM2G096585	877024	454379	1331403
GRMZM2G317652	706631	624731	1331362
GRMZM2G036720	992245	334811	1327056
GRMZM2G141587	924588	398022	1322610
GRMZM2G099628	704358	616383	1320741
GRMZM2G043509	734092	583076	1317168
GRMZM2G070881	733229	579933	1313162
GRMZM2G086132	689687	619749	1309436
GRMZM2G070045	565240	740278	1305518
GRMZM2G401050	904193	397716	1301909
GRMZM2G019450	620876	680985	1301861
GRMZM2G005848	542370	759287	1301657
GRMZM2G093096	1176716	122245	1298961
GRMZM2G478370	869081	427859	1296940
GRMZM2G069916	999650	293895	1293545
GRMZM2G047607	619142	672328	1291470
GRMZM2G329885	839423	450699	1290122
GRMZM2G311051	827885	459696	1287581
GRMZM2G102181	641230	642566	1283796
GRMZM2G107205	613479	664011	1277490
GRMZM2G031043	677773	599688	1277461
GRMZM2G129243	780752	486689	1267441
GRMZM2G116700	828778	437590	1266368
GRMZM2G428933	820023	444918	1264941
GRMZM2G434696	839800	423657	1263457
GRMZM2G163233	840515	419436	1259951
GRMZM2G009443	869827	388418	1258245
GRMZM2G466139	623399	631125	1254524
GRMZM2G147026	831671	418694	1250365
GRMZM2G102196	591593	654730	1246323
GRMZM2G093316	850085	394700	1244785
GRMZM2G315127	1024080	220506	1244586
GRMZM2G347808	782885	455571	1238456
GRMZM2G416684	653452	584056	1237508
GRMZM2G007854	826637	408339	1234976
GRMZM2G132903	901897	329763	1231660
GRMZM2G552278	833642	396611	1230253
GRMZM2G028914	619940	609823	1229763
GRMZM2G037378	734225	491327	1225552
GRMZM2G070885	748496	476275	1224771
GRMZM2G416836	784158	434332	1218490
GRMZM2G047095	856296	360501	1216797
AC205419.3_FG001	778049	437418	1215467
GRMZM2G391000	669565	544919	1214484
GRMZM2G138425	871913	341223	1213136
GRMZM2G180335	737079	474437	1211516
GRMZM5G876621	740643	470597	1211240
AC225185.3_FG004	431462	779450	1210912
GRMZM5G813206	657456	553430	1210886
GRMZM2G155123	625618	584349	1209967
GRMZM2G131070	480655	726113	1206768
GRMZM2G060611	777457	428820	1206277
GRMZM2G151223	673778	532439	1206217
GRMZM2G116126	758401	446566	1204967
GRMZM2G173777	881969	322432	1204401
GRMZM2G461948	758793	444689	1203482
GRMZM2G312970	791978	408477	1200455
GRMZM2G451672	740835	459581	1200416
GRMZM2G084819	647269	550257	1197526
GRMZM2G153792	698303	496826	1195129
GRMZM2G411032	867131	327486	1194617
GRMZM2G152853	694146	499507	1193653
GRMZM2G168096	780896	411752	1192648
GRMZM2G083374	627295	563492	1190787
GRMZM2G085078	614136	573127	1187263
GRMZM2G128613	644937	542141	1187078
GRMZM2G167651	697884	488700	1186584
GRMZM2G132504	728634	453446	1182080
GRMZM2G001297	694596	487259	1181855
GRMZM2G314133	774316	406060	1180376
GRMZM2G039650	591150	588176	1179326
GRMZM2G155332	697971	481142	1179113
GRMZM2G473385	958492	220167	1178659
GRMZM2G058158	694015	484490	1178505
GRMZM2G073399	671842	505199	1177041
GRMZM2G392649	819229	355764	1174993
GRMZM2G068340	532747	641316	1174063
GRMZM2G331368	715432	457592	1173024
GRMZM2G063657	840747	330796	1171543
AC207628.4_FG011	803539	368003	1171542
GRMZM2G158043	1020371	150742	1171113
GRMZM2G179941	804483	365312	1169795
GRMZM2G170412	866529	301307	1167836
GRMZM2G002002	715467	451655	1167122
GRMZM2G127632	583971	583061	1167032
GRMZM2G447745	643845	523066	1166911
GRMZM2G056645	723483	443329	1166812
GRMZM2G008226	758631	407900	1166531
GRMZM2G128189	606145	560194	1166339
GRMZM2G137968	645595	520670	1166265
GRMZM2G477694	753386	410452	1163838
GRMZM2G426556	562641	600857	1163498
GRMZM2G050984	638584	524181	1162765
GRMZM2G066485	561193	600232	1161425
GRMZM2G368448	868748	292634	1161382
GRMZM5G875502	639513	519859	1159372
GRMZM2G164854	695257	463382	1158639
GRMZM2G129155	702008	456397	1158405
GRMZM2G156910	642191	514968	1157159
GRMZM2G123499	525397	629277	1154674
GRMZM2G416386	777785	376801	1154586
GRMZM2G345544	426583	727646	1154229
GRMZM2G012216	478348	674729	1153077
GRMZM2G321753	508978	644038	1153016
GRMZM2G086484	517644	634661	1152305
GRMZM2G006297	773542	378592	1152134
GRMZM2G103230	775637	376397	1152034
GRMZM5G868168	476344	675537	1151881
AC218972.3_FG001	628750	521692	1150442
GRMZM2G430745	396281	753345	1149626
GRMZM2G405815	706255	441551	1147806
GRMZM2G161493	605734	541699	1147433
GRMZM2G157598	908793	231039	1139832
GRMZM2G117507	813576	324916	1138492
GRMZM2G553314	715748	422301	1138049
GRMZM2G000114	651029	486914	1137943
GRMZM2G122139	499189	638626	1137815
GRMZM2G126435	756698	379006	1135704
GRMZM2G088218	876653	258755	1135408
GRMZM2G053803	760888	374485	1135373
GRMZM2G160428	621678	513164	1134842
GRMZM2G119627	685033	449058	1134091
GRMZM2G401869	745274	387436	1132710
GRMZM2G452580	665337	466895	1132232
GRMZM2G119640	688283	443266	1131549
GRMZM2G145300	786827	344386	1131213
GRMZM2G047894	666904	462381	1129285
GRMZM2G468479	606825	522271	1129096
GRMZM2G123922	767706	359359	1127065
GRMZM5G885644	779281	346154	1125435
GRMZM2G344212	536920	588313	1125233
GRMZM2G157422	621658	502862	1124520
GRMZM2G083472	672439	450884	1123323
GRMZM2G153393	601425	520196	1121621
GRMZM2G550865	694778	426841	1121619
GRMZM2G127717	482645	638194	1120839
GRMZM2G179662	641155	479282	1120437
GRMZM2G148118	557612	562321	1119933
GRMZM2G057078	587990	531907	1119897
GRMZM2G377115	723545	395376	1118921
GRMZM2G346263	861211	256937	1118148
GRMZM2G159155	700757	417067	1117824
GRMZM2G047949	638768	478481	1117249
GRMZM2G082260	684531	432184	1116715
GRMZM2G373175	722879	393487	1116366
GRMZM2G151387	677065	438928	1115993
GRMZM2G033876	655140	460675	1115815
GRMZM2G156638	660849	454934	1115783
GRMZM2G067546	473712	641321	1115033
GRMZM2G048435	747212	367334	1114546
GRMZM2G046846	687022	425958	1112980
GRMZM2G142502	724450	384626	1109076
GRMZM2G144166	752575	355861	1108436
GRMZM2G113232	709422	398044	1107466
GRMZM2G447455	634376	472851	1107227
GRMZM2G049159	729893	377325	1107218
GRMZM2G095219	821378	285690	1107068
GRMZM2G147619	497834	608950	1106784
GRMZM2G017654	754131	352636	1106767
GRMZM2G012761	716190	389634	1105824
GRMZM2G045421	545691	559119	1104810
GRMZM2G366698	772826	331680	1104506
GRMZM2G101523	654672	449308	1103980
GRMZM5G830776	762773	339667	1102440
GRMZM2G064732	547065	555057	1102122
GRMZM2G010315	549356	552417	1101773
GRMZM2G147191	684119	417598	1101717
GRMZM2G141258	717498	384073	1101571
GRMZM2G052880	598700	502739	1101439
GRMZM2G541193	665815	434579	1100394
AC208327.4_FG003	498918	601269	1100187
GRMZM2G063775	604637	495537	1100174
GRMZM2G018356	578268	521869	1100137
GRMZM2G015730	757653	341597	1099250
GRMZM2G046861	545837	553159	1098996
GRMZM2G386971	635435	463422	1098857
GRMZM2G122330	813878	284390	1098268
GRMZM2G017334	544205	553727	1097932
GRMZM2G036034	547202	548604	1095806
GRMZM2G032252	500661	595090	1095751
GRMZM2G141208	933404	162239	1095643
GRMZM2G047038	491797	603455	1095252
GRMZM2G132810	751504	343686	1095190
GRMZM2G462613	453247	641465	1094712
GRMZM2G431900	525698	568689	1094387
GRMZM2G147430	611144	482912	1094056
GRMZM2G025488	515796	577870	1093666
GRMZM2G494514	644183	448973	1093156
GRMZM2G389362	562266	530833	1093099
GRMZM2G146819	568755	524256	1093011
GRMZM2G035118	643686	447050	1090736
GRMZM5G880102	816974	272497	1089471
GRMZM2G125342	706944	382330	1089274
GRMZM2G060561	487085	599596	1086681
GRMZM2G365250	707509	378509	1086018
GRMZM2G156069	608362	477546	1085908
GRMZM2G012501	689687	395519	1085206
GRMZM2G467799	712319	372679	1084998
GRMZM2G342105	571037	513501	1084538
GRMZM2G052670	489724	594619	1084343
GRMZM2G337616	550746	533589	1084335
GRMZM2G410515	527749	556566	1084315
GRMZM2G319109	472463	611824	1084287
GRMZM2G000039	684270	399781	1084051
AC211390.3_FG001	449635	632451	1082086
GRMZM2G153594	430674	650279	1080953
GRMZM2G120973	508653	572096	1080749
GRMZM2G104047	661477	418834	1080311
GRMZM2G100579	540166	539762	1079928
GRMZM2G318860	632159	447701	1079860
GRMZM5G871936	583653	495401	1079054
GRMZM2G113139	696949	381860	1078809
GRMZM2G092588	481818	595528	1077346
GRMZM2G018926	760970	315218	1076188
GRMZM2G070264	746324	328824	1075148
GRMZM2G040843	703806	371238	1075044
GRMZM2G082664	471274	602743	1074017
GRMZM2G019050	563240	510038	1073278
GRMZM2G139038	623794	448646	1072440
GRMZM2G109560	691045	381102	1072147
GRMZM5G871419	507769	563971	1071740
GRMZM2G060349	688798	382672	1071470
GRMZM2G099056	545060	525364	1070424
GRMZM2G043435	745172	325190	1070362
GRMZM2G092661	647979	422131	1070110
GRMZM2G337659	653508	416360	1069868
GRMZM2G359105	795252	274321	1069573
GRMZM2G395842	723201	345438	1068639
GRMZM2G032852	755836	312291	1068127
AC217665.3_FG005	650892	415463	1066355
GRMZM2G374385	549586	515178	1064764
GRMZM2G143354	636723	427772	1064495
GRMZM2G142913	784823	279619	1064442
GRMZM2G071613	402456	659587	1062043
AC235535.1_FG001	625255	435605	1060860
GRMZM2G103458	655593	404527	1060120
GRMZM2G040079	669834	390134	1059968
GRMZM2G151614	483781	576163	1059944
AC185226.4_FG001	493704	565996	1059700
GRMZM2G469162	722852	335782	1058634
GRMZM2G033931	599243	459210	1058453
GRMZM2G098042	521822	536279	1058101
GRMZM2G368206	697804	360039	1057843
GRMZM2G479744	667780	389463	1057243
GRMZM2G389233	736513	320687	1057200
GRMZM5G808775	578102	477864	1055966
GRMZM2G007871	536352	519596	1055948
GRMZM2G379758	655474	399404	1054878
GRMZM2G110869	488625	566015	1054640
GRMZM2G064868	613438	440723	1054161
GRMZM2G034639	615695	438051	1053746
GRMZM2G049194	405736	647627	1053363
GRMZM2G048806	596929	455423	1052352
GRMZM2G087161	617008	434094	1051102
AC218457.2_FG013	636193	414475	1050668
GRMZM2G123959	661186	389453	1050639
GRMZM2G015090	566365	484115	1050480
GRMZM2G336858	585881	464524	1050405
GRMZM2G453001	413001	637400	1050401
GRMZM5G879240	676854	373443	1050297
GRMZM2G150950	521429	527646	1049075
GRMZM2G057674	642926	406031	1048957
GRMZM2G026991	611381	437230	1048611
GRMZM2G148594	562358	485233	1047591
GRMZM2G116086	585203	462387	1047590
GRMZM2G010085	589101	457766	1046867
GRMZM2G152319	569855	476397	1046252
GRMZM2G467169	738031	308203	1046234
GRMZM5G860938	444798	600649	1045447
GRMZM2G165778	465852	579557	1045409
GRMZM2G049141	645099	399263	1044362
GRMZM2G121022	631240	412398	1043638
GRMZM2G031523	539244	503697	1042941
GRMZM2G315769	623954	418547	1042501
GRMZM2G104268	727723	314500	1042223
GRMZM2G443814	576296	465827	1042123
GRMZM2G077662	609314	432379	1041693
GRMZM2G097043	532360	508484	1040844
GRMZM2G178294	578210	462634	1040844
GRMZM2G030463	596930	443570	1040500
GRMZM2G130634	531188	508306	1039494
GRMZM2G158097	534337	504584	1038921
GRMZM2G135283	468132	570611	1038743
GRMZM2G306806	529161	508069	1037230
GRMZM2G087806	552514	484616	1037130
GRMZM5G895933	433118	603801	1036919
GRMZM2G449177	663017	372487	1035504
GRMZM2G125320	577935	457130	1035065
GRMZM2G100448	599595	434768	1034363
GRMZM2G096211	549051	485103	1034154
GRMZM2G122135	587991	445721	1033712
GRMZM2G135968	498962	533880	1032842
GRMZM2G115981	732335	300168	1032503
GRMZM2G118467	569780	462390	1032170
GRMZM2G020553	640729	391320	1032049
GRMZM2G162637	573266	457975	1031241
GRMZM2G014917	566771	463476	1030247
GRMZM2G425377	726017	304200	1030217
GRMZM2G099630	460210	569836	1030046
GRMZM2G166873	678115	351465	1029580
AC197122.3_FG003	649697	379078	1028775
GRMZM2G066440	457713	570446	1028159
GRMZM2G094497	566346	460987	1027333
GRMZM2G026442	748392	278784	1027176
GRMZM2G049155	489327	537668	1026995
AC207890.3_FG002	668341	357985	1026326
GRMZM2G142072	555834	469595	1025429
GRMZM2G024571	610030	415098	1025128
GRMZM2G116151	697462	327323	1024785
GRMZM2G143450	475369	549270	1024639
GRMZM2G420121	617258	406879	1024137
GRMZM2G021674	673066	350825	1023891
GRMZM2G042889	583360	440195	1023555
GRMZM2G472991	550790	472567	1023357
GRMZM2G353147	592059	431235	1023294
GRMZM2G079658	586996	436117	1023113
GRMZM2G466560	603476	419126	1022602
GRMZM2G069687	573512	448489	1022001
GRMZM2G030422	614757	406854	1021611
GRMZM2G004040	688133	332548	1020681
GRMZM2G014452	518596	501774	1020370
GRMZM2G057623	709498	310759	1020257
AC196475.3_FG005	772574	247053	1019627
GRMZM2G169688	497745	521597	1019342
GRMZM2G386802	600127	419188	1019315
GRMZM2G121074	439987	579170	1019157
GRMZM2G165692	480717	538132	1018849
GRMZM2G143568	422827	595766	1018593
GRMZM2G106222	643758	374408	1018166
GRMZM2G056145	702094	315679	1017773
GRMZM2G478664	524928	492608	1017536
AC231747.1_FG001	510724	505787	1016511
GRMZM5G866843	710493	305993	1016486
GRMZM2G124239	518650	497679	1016329
GRMZM2G330218	674049	341822	1015871
GRMZM5G826456	739024	274910	1013934
GRMZM2G095326	595132	418201	1013333
GRMZM2G165418	440684	572279	1012963
GRMZM2G348666	542998	469829	1012827
GRMZM2G132373	488433	523659	1012092
GRMZM2G122199	512042	499812	1011854
GRMZM2G113592	617215	394210	1011425
GRMZM2G055331	665181	344911	1010092
GRMZM2G312738	430191	579887	1010078
AC205326.3_FG002	501213	508713	1009926
GRMZM2G084164	605841	403980	1009821
GRMZM2G114459	624665	385049	1009714
GRMZM2G013765	576927	432278	1009205
GRMZM2G050939	509546	498185	1007731
GRMZM2G316967	501856	504831	1006687
GRMZM2G021299	508724	497870	1006594
GRMZM2G011491	695845	310490	1006335
GRMZM2G168886	500002	506096	1006098
GRMZM2G104045	708089	296600	1004689
GRMZM2G012600	489902	514237	1004139
GRMZM5G836939	541798	461632	1003430
AC209208.3_FG001	699165	303609	1002774
GRMZM2G079013	549404	452399	1001803
GRMZM2G124886	476992	524056	1001048
GRMZM5G881605	651638	349132	1000770
GRMZM5G880508	542885	457760	1000645
GRMZM2G052142	566908	433427	1000335
GRMZM2G048819	414968	585299	1000267
GRMZM2G093065	662611	337591	1000202
AC217556.3_FG003	578381	420933	999314
GRMZM2G031859	555490	443675	999165
GRMZM2G079428	667915	330729	998644
GRMZM2G393471	608717	389776	998493
GRMZM2G361398	685412	312365	997777
GRMZM2G457381	586163	410391	996554
GRMZM2G115670	571520	424973	996493
GRMZM2G157820	636206	359920	996126
GRMZM2G162968	550683	445317	996000
GRMZM2G053500	609272	386504	995776
GRMZM5G813217	632968	362271	995239
GRMZM2G408096	646667	348326	994993
GRMZM2G162409	564656	429956	994612
GRMZM2G094123	566660	427921	994581
GRMZM2G166089	606024	388055	994079
GRMZM2G130121	719435	274268	993703
GRMZM2G136443	636966	356626	993592
GRMZM2G036502	508972	484404	993376
GRMZM2G481548	554115	438872	992987
GRMZM5G862488	576219	416490	992709
GRMZM2G045668	506838	484763	991601
GRMZM2G041878	574981	416019	991000
GRMZM2G072142	400944	589254	990198
GRMZM5G851026	613675	376370	990045
GRMZM2G369203	734289	255683	989972
GRMZM2G117108	555572	433937	989509
AC198481.3_FG004	579628	409075	988703
GRMZM2G106613	736499	252092	988591
GRMZM2G323754	497382	491179	988561
GRMZM2G570528	566886	421357	988243
GRMZM2G003043	635153	351615	986768
GRMZM2G326643	586191	400038	986229
GRMZM2G138511	582022	403994	986016
GRMZM2G074373	604766	380919	985685
GRMZM2G056099	580010	405630	985640
GRMZM2G154165	447902	537734	985636
GRMZM2G161913	642288	342627	984915
GRMZM2G390400	683681	300813	984494
GRMZM2G047310	591655	392739	984394
GRMZM2G017421	645915	337925	983840
GRMZM2G097434	498607	485030	983637
GRMZM2G161285	505406	477432	982838
GRMZM2G472693	561116	421688	982804
GRMZM2G300375	462779	520018	982797
GRMZM2G029055	306842	675431	982273
GRMZM2G163277	656648	325593	982241
GRMZM2G002999	610495	371317	981812
GRMZM2G176735	607632	374175	981807
GRMZM5G835530	606511	375109	981620
GRMZM2G141600	567753	413677	981430
GRMZM2G382341	445446	535755	981201
GRMZM2G178996	510285	470600	980885
GRMZM2G433117	704911	275953	980864
GRMZM2G700014	595985	384599	980584
AC226373.2_FG010	543663	436826	980489
GRMZM2G040762	583444	396701	980145
GRMZM2G104418	505256	474470	979726
GRMZM2G089149	312021	667413	979434
GRMZM2G146446	827769	151349	979118
GRMZM2G176465	647279	331430	978709
GRMZM2G156320	666625	311368	977993
GRMZM2G175563	461834	515866	977700
GRMZM2G166507	669362	308217	977579
GRMZM2G021864	581744	395698	977442
GRMZM2G032336	474714	502430	977144
GRMZM2G108829	543481	433239	976720
GRMZM2G109121	510003	466452	976455
GRMZM2G115646	595072	380835	975907
GRMZM2G472171	495888	479655	975543
GRMZM2G129354	435457	540003	975460
GRMZM2G121851	509417	465988	975405
GRMZM2G083689	481467	493233	974700
GRMZM2G404132	649699	324360	974059
GRMZM2G033130	655183	318750	973933
GRMZM2G075690	561524	412021	973545
GRMZM2G435373	539567	433154	972721
GRMZM2G057026	339414	633286	972700
GRMZM2G099187	700657	271968	972625
GRMZM2G042074	632612	338336	970948
GRMZM2G412234	732471	238187	970658
GRMZM2G150876	506247	464212	970459
GRMZM2G574858	587121	383277	970398
GRMZM2G106308	583000	387184	970184
GRMZM2G147819	627784	342265	970049
GRMZM2G001191	572648	396603	969251
GRMZM2G103721	484866	484035	968901
GRMZM2G345840	455709	513181	968890
GRMZM2G068755	538105	430068	968173
GRMZM2G089743	566025	401283	967308
GRMZM2G400238	546506	420543	967049
GRMZM2G010357	570445	396356	966801
GRMZM2G126545	496442	470292	966734
GRMZM2G022383	512911	453201	966112
GRMZM2G095348	543737	421303	965040
GRMZM2G050193	636634	328276	964910
GRMZM2G377311	423648	541126	964774
GRMZM2G177324	656137	308404	964541
GRMZM2G422464	728448	235423	963871
GRMZM2G319022	364790	599013	963803
GRMZM5G888696	618156	345162	963318
GRMZM2G024992	592870	370265	963135
GRMZM2G303631	657796	304620	962416
GRMZM2G320399	670108	291686	961794
GRMZM2G480171	434073	527496	961569
GRMZM5G822591	474256	487020	961276
GRMZM2G117763	465108	495992	961100
GRMZM2G149321	530378	430405	960783
GRMZM2G079352	542040	418410	960450
GRMZM5G832248	411038	548906	959944
GRMZM2G159992	479360	480370	959730
GRMZM2G464754	493119	466187	959306
GRMZM2G006781	580189	378057	958246
GRMZM2G111491	474196	483910	958106
GRMZM2G146118	624113	333110	957223
GRMZM2G034372	527248	429964	957212
GRMZM2G099130	553586	403400	956986
AC226230.2_FG001	475495	480020	955515
GRMZM2G011469	444920	510255	955175
GRMZM2G132991	620849	334263	955112
GRMZM2G355771	676930	278099	955029
GRMZM2G032936	398855	555980	954835
GRMZM2G143878	692152	262673	954825
GRMZM2G125054	542896	411191	954087
AC155377.1_FG001	475144	478861	954005
GRMZM2G464000	532617	419431	952048
GRMZM2G091449	488990	462873	951863
GRMZM2G097843	431202	520608	951810
GRMZM2G126691	610216	341456	951672
GRMZM2G169270	594238	356880	951118
GRMZM2G116693	493719	457335	951054
GRMZM2G423861	402640	547806	950446
GRMZM2G100881	477655	472532	950187
GRMZM2G137984	647135	302404	949539
GRMZM2G054821	600143	348782	948925
GRMZM2G170760	531857	417007	948864
GRMZM2G038820	601098	347695	948793
GRMZM2G000645	398569	550046	948615
GRMZM2G340749	422151	526393	948544
GRMZM2G164160	437444	511100	948544
GRMZM2G092112	498970	449407	948377
GRMZM2G128176	580851	367445	948296
GRMZM2G131443	463775	484486	948261
GRMZM5G858880	718142	229765	947907
GRMZM2G429442	558266	388800	947066
GRMZM2G318956	541272	405116	946388
GRMZM2G162167	551218	395144	946362
GRMZM2G418916	493875	451898	945773
GRMZM2G375593	535803	408838	944641
GRMZM2G009346	438121	506036	944157
GRMZM2G152877	420321	523621	943942
GRMZM2G142825	510779	433068	943847
GRMZM2G062354	648610	294805	943415
GRMZM2G106653	516651	426464	943115
GRMZM2G153611	515074	427937	943011
GRMZM2G167554	537337	405530	942867
GRMZM2G063942	422928	519841	942769
GRMZM2G083317	410166	532516	942682
GRMZM2G102625	470578	471933	942511
GRMZM5G835235	585675	356727	942402
GRMZM2G160801	634321	307766	942087
GRMZM2G097289	655865	285980	941845
GRMZM2G474236	564274	377001	941275
GRMZM2G364901	581223	359204	940427
GRMZM2G073668	589741	350652	940393
GRMZM2G066169	565676	374079	939755
GRMZM2G014180	533091	406427	939518
GRMZM5G850607	559792	379719	939511
GRMZM2G045259	526224	412960	939184
GRMZM2G098434	606739	332182	938921
GRMZM2G095778	460786	478076	938862
GRMZM2G156956	494371	443994	938365
GRMZM2G379286	533120	404773	937893
GRMZM2G140500	571678	365939	937617
GRMZM5G812921	317536	619463	936999
GRMZM2G063603	453445	483022	936467
GRMZM2G147891	510872	425304	936176
GRMZM2G048045	397396	538630	936026
GRMZM2G351382	531648	403947	935595
AC205677.3_FG001	510345	425155	935500
GRMZM5G863385	580867	354313	935180
GRMZM2G050435	534793	399802	934595
GRMZM2G090087	724106	209953	934059
GRMZM5G877874	571055	362962	934017
GRMZM2G046932	567590	366010	933600
GRMZM2G432566	599285	333685	932970
GRMZM2G174785	457115	474941	932056
GRMZM2G121996	587380	344629	932009
GRMZM2G037683	419707	511958	931665
GRMZM2G026043	419338	511992	931330
GRMZM2G449909	672189	259130	931319
GRMZM2G000632	334040	596920	930960
GRMZM2G015289	362181	568621	930802
GRMZM2G038401	468440	462258	930698
GRMZM2G046590	485128	445551	930679
GRMZM2G330024	580254	350216	930470
GRMZM2G114162	513543	416524	930067
GRMZM2G455687	311618	618449	930067
GRMZM2G179097	555340	373883	929223
GRMZM2G065822	550877	378183	929060
GRMZM2G041613	335375	593546	928921
GRMZM2G063592	398833	529997	928830
GRMZM2G099355	614563	314097	928660
GRMZM2G137944	511639	416847	928486
GRMZM2G117746	520587	407678	928265
GRMZM2G148913	569033	358750	927783
GRMZM2G119482	216738	710667	927405
GRMZM2G015073	516685	410598	927283
GRMZM5G883043	584918	342078	926996
GRMZM2G078468	497853	428439	926292
GRMZM2G096470	619357	306754	926111
GRMZM2G080499	616252	309551	925803
GRMZM2G006477	431478	493916	925394
GRMZM2G146267	548517	376872	925389
GRMZM2G172410	612461	312869	925330
GRMZM2G123660	516524	408723	925247
GRMZM2G475867	618322	306785	925107
GRMZM2G018508	506882	417433	924315
GRMZM2G097959	531005	393183	924188
GRMZM2G024612	596352	327668	924020
GRMZM5G828460	601499	322489	923988
GRMZM2G431243	562191	361561	923752
GRMZM2G527891	602071	321644	923715
GRMZM2G173962	613463	308782	922245
GRMZM2G091632	532525	389629	922154
GRMZM2G049288	594923	326939	921862
GRMZM2G006107	506912	414289	921201
GRMZM2G043250	498412	422730	921142
GRMZM2G480809	519996	401092	921088
GRMZM2G104958	629548	290518	920066
AC217962.3_FG005	414223	505835	920058
GRMZM2G054162	453910	466133	920043
GRMZM2G032628	811084	108842	919926
GRMZM2G109009	537554	382109	919663
GRMZM2G063517	460174	459102	919276
GRMZM2G100815	445517	472377	917894
GRMZM2G049588	359019	558661	917680
GRMZM2G016749	490948	425712	916660
GRMZM2G033592	565285	350763	916048
GRMZM2G432128	638724	277250	915974
GRMZM5G877316	482231	433695	915926
GRMZM2G130905	586442	329443	915885
GRMZM2G364285	560831	353761	914592
GRMZM2G070305	557141	357259	914400
GRMZM2G119703	503873	410489	914362
GRMZM2G142168	585116	328922	914038
GRMZM2G082271	479503	433677	913180
GRMZM2G017368	496493	416613	913106
GRMZM2G316191	596339	316307	912646
GRMZM2G034025	500140	411895	912035
GRMZM2G021483	608722	302944	911666
GRMZM2G300955	559629	351896	911525
GRMZM5G868767	444943	466495	911438
GRMZM2G113056	555156	356239	911395
GRMZM2G090500	538220	373090	911310
GRMZM2G071015	464785	446476	911261
GRMZM2G099328	674490	236466	910956
GRMZM2G052435	526454	384373	910827
AC155496.2_FG009	452588	458086	910674
GRMZM2G057983	459649	450861	910510
GRMZM2G114513	474868	435372	910240
GRMZM2G352695	347969	562091	910060
GRMZM2G132653	608092	301930	910022
GRMZM2G547542	430526	478743	909269
GRMZM2G376074	507231	401976	909207
GRMZM2G065388	551756	357122	908878
GRMZM2G073504	497929	410777	908706
GRMZM2G049484	482080	426590	908670
GRMZM2G421829	628160	280280	908440
GRMZM5G891969	536410	371790	908200
GRMZM2G103843	445106	462934	908040
GRMZM5G832989	509271	398640	907911
GRMZM2G339820	535701	372081	907782
GRMZM2G075320	543511	363865	907376
GRMZM2G048276	476004	430657	906661
GRMZM2G081350	620355	285828	906183
GRMZM2G095695	354555	551625	906180
GRMZM2G395549	548953	356467	905420
GRMZM2G098900	450834	454478	905312
GRMZM2G170798	580215	324650	904865
GRMZM2G053925	570550	334305	904855
GRMZM2G037698	557976	346523	904499
GRMZM2G059449	560106	343675	903781
GRMZM2G164352	434048	469450	903498
GRMZM2G015384	501466	401611	903077
GRMZM2G011219	488911	413697	902608
GRMZM2G023625	547707	354567	902274
GRMZM2G406553	535589	366353	901942
GRMZM2G092129	500729	401048	901777
GRMZM2G155729	601524	300236	901760
GRMZM2G167594	529197	372413	901610
GRMZM2G081745	527835	373572	901407
GRMZM2G041633	451769	449635	901404
GRMZM2G028313	579589	321480	901069
GRMZM2G115975	467311	433434	900745
GRMZM2G030144	490987	409757	900744
GRMZM2G059179	536172	362073	898245
GRMZM2G168249	431274	466930	898204
GRMZM2G043414	685249	212672	897921
GRMZM2G375504	628138	269066	897204
GRMZM2G167247	610014	286418	896432
GRMZM2G019991	585551	310672	896223
GRMZM2G125294	495733	400312	896045
GRMZM5G869993	456820	439002	895822
GRMZM2G099270	487377	408424	895801
GRMZM2G019999	434919	458898	893817
GRMZM2G095124	527150	366350	893500
GRMZM2G016487	471805	421407	893212
GRMZM2G065599	564340	328134	892474
GRMZM2G578572	474353	418044	892397
GRMZM2G396231	437980	454336	892316
GRMZM2G313460	444545	447663	892208
GRMZM5G854613	487309	404598	891907
GRMZM2G302323	522407	369457	891864
AC196426.3_FG007	475079	416607	891686
GRMZM2G101635	465210	426364	891574
GRMZM2G140587	659814	231418	891232
GRMZM2G001088	468583	421732	890315
GRMZM5G821988	514158	375698	889856
GRMZM2G126839	482540	407271	889811
GRMZM2G418232	514756	375011	889767
GRMZM2G448241	534623	354300	888923
GRMZM2G323622	546241	342637	888878
GRMZM2G010342	442445	446332	888777
GRMZM2G111208	430500	458011	888511
GRMZM2G302701	459633	428665	888298
GRMZM2G057402	569776	318278	888054
GRMZM2G055219	434814	453154	887968
GRMZM2G155312	520876	367029	887905
GRMZM2G336962	573973	313616	887589
GRMZM2G375675	512092	375364	887456
GRMZM2G008093	404887	482364	887251
GRMZM2G034143	307454	579564	887018
GRMZM2G100431	452945	433991	886936
GRMZM2G091583	522132	364756	886888
GRMZM2G163193	571122	315689	886811
GRMZM2G142597	540460	345805	886265
GRMZM2G014793	575530	309716	885246
GRMZM2G037444	497438	387503	884941
GRMZM2G414002	501943	382771	884714
GRMZM2G017351	391417	492698	884115
GRMZM2G159330	368982	515123	884105
GRMZM2G141273	528463	355146	883609
GRMZM2G030594	497698	385721	883419
GRMZM2G173868	480916	402200	883116
GRMZM2G158627	653866	228782	882648
GRMZM2G034276	578500	304086	882586
GRMZM2G415846	528032	354458	882490
GRMZM2G113613	399289	483196	882485
GRMZM2G008862	490188	391914	882102
GRMZM2G052148	575297	306755	882052
GRMZM2G325643	648589	233285	881874
GRMZM2G123537	463609	417957	881566
GRMZM2G031360	363643	517655	881298
GRMZM2G098622	387385	493876	881261
GRMZM2G056773	509811	371431	881242
GRMZM2G020291	585946	294999	880945
GRMZM2G075582	568879	311979	880858
GRMZM2G106119	465301	415555	880856
GRMZM5G839512	434378	446300	880678
GRMZM2G701193	577613	303019	880632
GRMZM2G000404	604498	276081	880579
GRMZM2G021044	477696	402800	880496
GRMZM2G134214	512344	367594	879938
GRMZM2G357972	534185	345610	879795
GRMZM2G061890	471564	408135	879699
GRMZM2G134284	551084	328275	879359
GRMZM2G179024	634667	244530	879197
GRMZM2G475583	431890	447117	879007
GRMZM2G016655	505525	373418	878943
GRMZM2G104833	569130	309793	878923
GRMZM2G010823	593802	284992	878794
GRMZM2G104608	446030	432197	878227
GRMZM2G406672	594820	283323	878143
GRMZM2G140156	680721	196927	877648
GRMZM2G029186	438110	439446	877556
AC149475.2_FG005	532361	345005	877366
GRMZM2G174667	385473	491814	877287
GRMZM2G403562	540414	336631	877045
GRMZM2G069886	545024	331880	876904
GRMZM2G013794	514431	362236	876667
GRMZM2G118917	473367	403162	876529
GRMZM5G894436	661801	214465	876266
GRMZM2G399212	495281	380904	876185
GRMZM2G178618	371512	503992	875504
GRMZM5G863152	396513	478832	875345
GRMZM2G006341	568115	306705	874820
GRMZM5G856681	461885	411651	873536
GRMZM2G117401	560505	312660	873165
GRMZM2G392710	470109	402837	872946
GRMZM2G178254	534625	338229	872854
GRMZM2G008556	443655	428869	872524
GRMZM2G035451	388551	483897	872448
GRMZM2G048012	425766	446051	871817
AC233878.1_FG004	588464	283325	871789
GRMZM2G427350	381552	490209	871761
GRMZM2G098076	454313	417323	871636
GRMZM2G074466	565769	305495	871264
GRMZM2G033478	540309	330744	871053
GRMZM2G084791	580920	289586	870506
GRMZM2G365888	613878	256067	869945
GRMZM2G030805	562402	307396	869798
GRMZM2G040207	406467	463190	869657
GRMZM2G110897	412981	456588	869569
GRMZM2G121404	543696	325670	869366
GRMZM2G001895	531199	337979	869178
GRMZM2G469673	625860	243045	868905
GRMZM2G089484	623050	245442	868492
GRMZM2G014004	411428	456976	868404
GRMZM2G133624	408443	459852	868295
GRMZM2G063806	498179	369558	867737
GRMZM2G308193	630970	236430	867400
GRMZM2G045714	236743	630608	867351
GRMZM5G885628	613263	253717	866980
GRMZM2G117369	215205	651770	866975
GRMZM2G161800	352926	513463	866389
GRMZM2G381395	520520	345710	866230
GRMZM2G013283	537459	328662	866121
GRMZM2G071491	607530	257927	865457
GRMZM2G154574	502865	362586	865451
GRMZM2G148709	392836	472589	865425
GRMZM2G467717	473719	391691	865410
AC234158.1_FG005	519627	345679	865306
GRMZM2G085402	619581	245621	865202
GRMZM2G028139	405965	459108	865073
GRMZM2G081538	464139	400493	864632
AF466202.2_FG008	448077	416409	864486
GRMZM2G157621	599313	265001	864314
GRMZM2G069458	368079	495940	864019
GRMZM2G158575	456425	407008	863433
GRMZM2G159221	552210	311202	863412
GRMZM2G031718	490342	373005	863347
GRMZM2G135236	600008	263275	863283
GRMZM2G109509	544788	318363	863151
GRMZM2G003635	619392	243074	862466
GRMZM2G005195	591824	270552	862376
GRMZM2G033135	446842	415416	862258
GRMZM2G010937	507838	354121	861959
GRMZM2G056661	462259	398837	861096
GRMZM2G077844	551011	309022	860033
GRMZM2G309933	436203	423434	859637
GRMZM2G076911	299602	559846	859448
GRMZM2G017865	610294	249128	859422
GRMZM2G335720	407562	451792	859354
GRMZM2G032821	610309	248743	859052
GRMZM2G178801	648956	210034	858990
GRMZM5G864266	483461	375211	858672
GRMZM2G069676	411984	446539	858523
GRMZM2G124876	468490	389581	858071
GRMZM2G138987	474971	382878	857849
GRMZM2G342386	599222	258516	857738
GRMZM2G092616	512049	345660	857709
GRMZM2G053047	513048	344642	857690
GRMZM2G031053	520733	336897	857630
GRMZM2G171600	483712	373887	857599
GRMZM2G042089	538702	318367	857069
GRMZM2G044744	522091	334844	856935
GRMZM2G450920	427098	429818	856916
GRMZM2G088114	473675	383217	856892
GRMZM2G146553	489419	367419	856838
GRMZM2G178120	552316	304368	856684
GRMZM2G005126	590508	266176	856684
GRMZM2G024231	480228	376209	856437
GRMZM2G106056	481390	374944	856334
GRMZM2G363535	497412	358476	855888
GRMZM2G125642	509323	346552	855875
GRMZM2G142088	521010	334500	855510
GRMZM2G013987	190699	664549	855248
GRMZM5G872216	426687	428469	855156
GRMZM2G077922	558701	295941	854642
GRMZM2G412611	397359	456463	853822
GRMZM2G469795	578756	275002	853758
GRMZM2G132464	474225	379024	853249
GRMZM2G101760	660959	192095	853054
GRMZM2G133937	501006	351517	852523
AC234154.1_FG007	488518	363704	852222
GRMZM2G119745	558781	293237	852018
GRMZM2G060919	443559	407764	851323
GRMZM5G870572	437873	413398	851271
GRMZM2G095865	581646	269395	851041
GRMZM2G381933	447489	403469	850958
GRMZM2G414043	611893	238493	850386
GRMZM2G015989	551174	298620	849794
GRMZM2G041561	429782	419790	849572
GRMZM2G136293	310389	538931	849320
GRMZM2G028928	322470	526813	849283
GRMZM2G145088	470201	379074	849275
GRMZM2G098174	261519	587597	849116
GRMZM2G126253	357337	491745	849082
GRMZM2G012416	608322	240459	848781
GRMZM2G036872	464067	384598	848665
GRMZM2G141185	443142	405464	848606
GRMZM2G327394	537648	310686	848334
GRMZM5G808624	517386	330405	847791
GRMZM2G168629	493024	354326	847350
GRMZM2G161087	482877	364439	847316
GRMZM2G411536	487806	359177	846983
GRMZM2G177072	600079	246548	846627
GRMZM2G001551	622550	222977	845527
GRMZM2G103315	407522	437990	845512
GRMZM2G082191	511011	333879	844890
GRMZM2G056403	484529	360135	844664
GRMZM2G404426	503127	341263	844390
GRMZM2G118641	400893	443175	844068
GRMZM5G825854	590628	252174	842802
GRMZM2G445617	469036	373209	842245
GRMZM2G107571	457520	384623	842143
GRMZM2G109881	539085	302980	842065
GRMZM2G137338	395775	446187	841962
GRMZM2G037335	591787	250139	841926
GRMZM5G812738	452565	389230	841795
GRMZM2G464976	472931	368791	841722
GRMZM2G050647	525001	316714	841715
GRMZM2G169095	460805	380186	840991
GRMZM5G874500	472422	368512	840934
GRMZM2G164265	422297	418631	840928
GRMZM2G358059	656054	184457	840511
GRMZM2G105770	490590	349742	840332
GRMZM2G481730	619239	220908	840147
GRMZM5G892758	710919	128971	839890
GRMZM2G033619	483787	356086	839873
GRMZM2G071659	494398	345447	839845
GRMZM2G009655	433106	406506	839612
GRMZM2G365035	459371	380123	839494
GRMZM2G115564	467123	372148	839271
GRMZM2G171961	416881	422385	839266
GRMZM2G091560	340104	498768	838872
GRMZM2G127299	487420	351403	838823
GRMZM2G035395	405098	433693	838791
GRMZM2G041876	616783	221954	838737
GRMZM2G035068	498388	340263	838651
GRMZM2G171604	439923	398694	838617
GRMZM2G168166	507645	330918	838563
GRMZM2G059214	522381	315943	838324
GRMZM2G377341	603896	234022	837918
GRMZM2G385050	540553	296717	837270
GRMZM2G415215	400438	436816	837254
GRMZM2G052078	460675	376562	837237
GRMZM2G088261	379765	456702	836467
GRMZM2G048987	397654	438676	836330
GRMZM2G116592	460628	375492	836120
GRMZM5G892645	547889	288050	835939
GRMZM2G459854	511486	324320	835806
GRMZM2G180027	500336	335357	835693
GRMZM5G825524	514384	321101	835485
GRMZM5G806358	430683	404472	835155
GRMZM2G156800	477356	357544	834900
GRMZM2G092586	512334	322501	834835
GRMZM2G087513	438472	395679	834151
GRMZM2G090887	388995	445141	834136
GRMZM2G403218	363768	470333	834101
GRMZM2G014805	521385	312537	833922
GRMZM2G420865	424137	409726	833863
GRMZM2G000615	494030	339797	833827
GRMZM2G118098	564357	269379	833736
AC190999.2_FG004	598839	234783	833622
GRMZM2G069106	542168	291322	833490
GRMZM2G466270	508261	325186	833447
GRMZM2G312712	519994	312908	832902
GRMZM2G101390	493414	339477	832891
GRMZM2G036019	400731	431827	832558
GRMZM2G077253	455498	376945	832443
GRMZM2G135446	441218	390941	832159
GRMZM2G121262	340089	491472	831561
GRMZM5G806257	450470	380856	831326
GRMZM2G179720	658296	172995	831291
GRMZM2G374574	559031	272213	831244
GRMZM2G158021	412493	417603	830096
GRMZM2G039826	487068	343026	830094
GRMZM2G172829	684888	144733	829621
GRMZM2G168449	371536	457965	829501
GRMZM2G367834	491968	337422	829390
GRMZM2G133652	480119	348536	828655
GRMZM2G115280	620247	207909	828156
GRMZM2G049329	499585	327711	827296
GRMZM2G172427	530347	296901	827248
GRMZM2G099337	436071	390899	826970
GRMZM2G146190	422910	403418	826328
GRMZM2G446872	503883	322428	826311
GRMZM2G043484	522215	304081	826296
GRMZM2G018369	504187	322039	826226
GRMZM2G319130	563669	262343	826012
GRMZM2G120740	276510	549477	825987
GRMZM2G126988	470696	354884	825580
GRMZM2G363715	402192	423026	825218
GRMZM2G481069	595101	229962	825063
GRMZM2G134753	500127	324443	824570
GRMZM2G409865	452106	372044	824150
GRMZM2G085530	476524	347595	824119
GRMZM2G138230	390314	433066	823380
GRMZM2G446050	423797	399105	822902
GRMZM2G099481	524120	298757	822877
GRMZM2G385338	414946	407926	822872
GRMZM2G113174	443227	378442	821669
GRMZM2G103079	548036	273520	821556
GRMZM2G022258	402941	418244	821185
GRMZM2G092723	337644	483121	820765
GRMZM2G314546	522287	298201	820488
GRMZM2G546452	453217	367063	820280
GRMZM5G804382	437461	382778	820239
GRMZM5G873295	493441	326763	820204
GRMZM5G884466	564884	254966	819850
AC203752.5_FG002	560227	259266	819493
GRMZM2G036206	607414	211979	819393
GRMZM2G107187	341259	477942	819201
GRMZM2G044143	576493	242569	819062
GRMZM2G075470	390684	428162	818846
GRMZM2G091151	445468	372823	818291
GRMZM2G126161	501953	316187	818140
GRMZM2G092888	614452	203513	817965
GRMZM2G012942	533949	284008	817957
GRMZM2G030596	347964	469962	817926
GRMZM2G451357	510271	307128	817399
GRMZM2G173770	596448	220582	817030
GRMZM2G000749	348682	467854	816536
GRMZM2G380515	499857	316386	816243
GRMZM2G166694	528327	287861	816188
GRMZM2G122999	434083	382071	816154
AC197056.3_FG005	409734	406367	816101
GRMZM2G054393	545565	270359	815924
GRMZM2G028718	541351	274438	815789
GRMZM2G133943	528880	286693	815573
GRMZM2G146750	328377	486463	814840
GRMZM5G838910	515994	298360	814354
GRMZM2G444692	453404	360940	814344
GRMZM2G177259	266178	547506	813684
GRMZM2G108416	398490	415179	813669
GRMZM2G007486	494824	318809	813633
GRMZM2G150262	484795	328428	813223
GRMZM2G080842	505580	307521	813101
GRMZM2G001415	477311	335778	813089
GRMZM2G147335	364889	448017	812906
GRMZM2G090262	409310	403569	812879
GRMZM5G896834	450487	362300	812787
GRMZM2G104504	542455	270216	812671
GRMZM2G146292	417824	394362	812186
GRMZM2G086093	504645	306640	811285
GRMZM2G113790	445807	365446	811253
GRMZM2G471529	406286	404838	811124
GRMZM2G300624	540217	270779	810996
GRMZM2G053713	543011	267980	810991
GRMZM2G181453	451777	359066	810843
GRMZM2G002851	430734	379684	810418
GRMZM2G086236	463614	346797	810411
GRMZM2G077002	351403	459006	810409
GRMZM2G031529	384498	425673	810171
GRMZM5G893864	609139	200865	810004
GRMZM2G123587	553372	256496	809868
GRMZM2G022787	374839	435016	809855
GRMZM2G145595	374313	435473	809786
GRMZM2G459642	557384	252401	809785
GRMZM2G060824	475662	334080	809742
GRMZM2G174830	467086	342267	809353
GRMZM2G156818	363951	445020	808971
GRMZM2G010941	488269	320547	808816
GRMZM2G169412	346592	462087	808679
GRMZM2G439950	383158	425232	808390
GRMZM2G014788	451694	356538	808232
GRMZM2G101438	370716	437426	808142
GRMZM2G025598	529564	278519	808083
GRMZM2G087482	526299	281635	807934
GRMZM2G086887	545372	262541	807913
GRMZM2G126019	368281	439182	807463
GRMZM2G420432	488357	318665	807022
GRMZM2G465169	445592	361412	807004
GRMZM2G305409	501172	305724	806896
GRMZM2G143205	479047	327486	806533
GRMZM2G110406	513766	292305	806071
GRMZM2G158645	529515	276208	805723
GRMZM2G097068	529899	275753	805652
GRMZM2G516387	567888	237512	805400
GRMZM2G133698	468647	336419	805066
GRMZM2G352431	486642	318303	804945
GRMZM2G014116	488844	315977	804821
GRMZM2G328988	395189	409403	804592
GRMZM2G142740	460242	344191	804433
GRMZM2G003157	344478	459754	804232
GRMZM2G139341	541106	263087	804193
GRMZM2G110626	334151	470039	804190
GRMZM2G704053	325595	478124	803719
GRMZM2G027756	432146	371262	803408
GRMZM2G083437	405889	397338	803227
GRMZM2G004459	538009	265033	803042
GRMZM2G077673	579264	223684	802948
GRMZM2G180704	533003	269728	802731
GRMZM2G353548	455366	347092	802458
GRMZM2G117680	348978	453292	802270
GRMZM2G115755	484753	317321	802074
GRMZM2G317835	472257	329672	801929
GRMZM2G122750	559505	242197	801702
GRMZM2G087749	488790	312766	801556
GRMZM2G153999	488798	312715	801513
GRMZM2G142150	609257	192196	801453
GRMZM2G118309	473362	327970	801332
GRMZM2G032505	500026	301276	801302
GRMZM2G333623	318703	482532	801235
GRMZM2G093098	488958	311764	800722
GRMZM2G142664	637627	163018	800645
GRMZM2G060296	512084	288291	800375
GRMZM2G069408	519943	280359	800302
GRMZM2G403151	459116	340938	800054
GRMZM2G053742	312684	487030	799714
GRMZM5G819204	449521	350188	799709
GRMZM5G825110	506877	292734	799611
GRMZM2G056357	454057	344545	798602
GRMZM2G057576	543572	254930	798502
GRMZM2G006428	407505	390752	798257
GRMZM2G078379	494364	303149	797513
GRMZM2G379252	521659	275839	797498
GRMZM2G057380	423027	373888	796915
GRMZM2G121871	476032	320815	796847
GRMZM2G169462	468229	328234	796463
GRMZM2G398288	467297	328848	796145
GRMZM2G015291	456064	339690	795754
GRMZM2G098603	254511	540941	795452
GRMZM2G443453	523100	272229	795329
GRMZM2G109354	504818	290367	795185
GRMZM2G085254	568939	225956	794895
GRMZM2G083836	341244	453435	794679
GRMZM2G059381	395868	398736	794604
GRMZM2G131482	403327	391191	794518
GRMZM2G096920	409812	384560	794372
GRMZM2G008513	489390	304732	794122
GRMZM2G058910	427934	365866	793800
GRMZM2G097502	416016	377707	793723
GRMZM2G169998	475885	317718	793603
GRMZM2G050186	526951	266431	793382
GRMZM2G449569	426907	366414	793321
GRMZM2G080937	464923	328233	793156
GRMZM2G084463	521756	270619	792375
GRMZM2G142456	553841	238458	792299
GRMZM2G319104	387257	405019	792276
GRMZM2G020912	520425	271461	791886
GRMZM2G006752	375092	416728	791820
GRMZM2G098078	428162	363455	791617
GRMZM2G024882	487416	303967	791383
GRMZM2G083394	244230	546754	790984
GRMZM2G024533	492119	298844	790963
GRMZM2G351074	392048	398803	790851
GRMZM2G315176	282645	507802	790447
GRMZM2G480002	531762	258375	790137
GRMZM2G084586	486717	303126	789843
GRMZM2G039106	457404	331786	789190
GRMZM2G071518	444175	344762	788937
GRMZM2G171488	301609	487172	788781
GRMZM2G124377	389168	399072	788240
GRMZM2G355523	501613	286526	788139
GRMZM2G024730	321570	466305	787875
AC212859.3_FG007	464228	323289	787517
GRMZM2G027932	529113	258377	787490
GRMZM2G174803	553894	233593	787487
GRMZM2G081639	421067	366041	787108
GRMZM2G433333	540837	246133	786970
AC190628.4_FG007	528509	258391	786900
GRMZM2G303007	330692	456003	786695
GRMZM2G703918	537794	248604	786398
GRMZM2G064630	352571	433738	786309
GRMZM2G023636	522276	262340	784616
GRMZM2G375904	426451	358104	784555
GRMZM2G142507	278012	506008	784020
GRMZM2G038050	573283	210233	783516
GRMZM2G115598	420019	362228	782247
GRMZM5G804064	235186	547038	782224
GRMZM2G158609	437974	343746	781720
GRMZM2G163888	448624	333025	781649
GRMZM5G873594	438741	342617	781358
GRMZM2G456570	483796	297295	781091
GRMZM2G359331	380560	400298	780858
GRMZM2G004736	389760	390895	780655
GRMZM2G473258	486604	293328	779932
GRMZM2G172021	475739	303679	779418
GRMZM2G055807	387060	392352	779412
GRMZM2G335287	402969	374774	777743
GRMZM2G147288	410540	367095	777635
GRMZM2G393146	547316	229911	777227
GRMZM2G140737	374262	402698	776960
GRMZM2G033348	502083	274407	776490
GRMZM2G054109	428205	348182	776387
GRMZM2G005753	424719	351153	775872
GRMZM2G168760	557588	218220	775808
AC207628.4_FG009	532319	243449	775768
GRMZM2G125494	296400	479166	775566
GRMZM2G052373	429580	345970	775550
GRMZM2G097977	447282	328078	775360
GRMZM2G107987	411328	363998	775326
GRMZM2G077897	515481	259722	775203
GRMZM2G446625	472588	302470	775058
GRMZM2G010362	426909	347998	774907
GRMZM2G080139	424913	349885	774798
GRMZM2G107737	540059	234258	774317
GRMZM2G076303	557709	216272	773981
GRMZM2G021912	381149	392164	773313
GRMZM2G177599	159536	613608	773144
GRMZM2G328268	402032	370453	772485
GRMZM2G052434	482661	289394	772055
GRMZM2G026218	414471	357467	771938
GRMZM2G097499	286994	484806	771800
GRMZM2G385605	496677	274509	771186
GRMZM2G007384	464042	306786	770828
GRMZM2G101463	572155	198535	770690
GRMZM2G128228	415651	354809	770460
GRMZM2G079468	263734	506435	770169
GRMZM2G345725	336073	433641	769714
GRMZM2G463730	480790	288868	769658
GRMZM2G339848	405975	363097	769072
GRMZM2G076705	439887	329108	768995
GRMZM2G013471	493154	275703	768857
AC206259.3_FG003	419732	348679	768411
GRMZM2G701689	297229	471072	768301
GRMZM2G117100	406375	361814	768189
GRMZM2G100286	437743	330246	767989
GRMZM5G814945	451460	316012	767472
GRMZM2G019673	486913	280326	767239
GRMZM5G823855	374405	392011	766416
GRMZM2G124051	502068	263866	765934
GRMZM2G388892	370012	395544	765556
GRMZM2G121776	397616	367261	764877
GRMZM2G111846	454231	310578	764809
GRMZM2G052403	430997	333519	764516
GRMZM2G139621	466931	297496	764427
GRMZM2G152963	538431	225660	764091
GRMZM2G116526	425313	338419	763732
GRMZM5G834354	400567	363137	763704
GRMZM2G312110	417888	345392	763280
GRMZM2G320799	384131	379077	763208
GRMZM2G143392	138531	623853	762384
GRMZM5G813259	398657	363093	761750
GRMZM2G168240	361942	399425	761367
GRMZM2G429169	466505	294704	761209
GRMZM2G302405	403985	356598	760583
GRMZM2G030128	473502	287051	760553
GRMZM2G049623	484972	275469	760441
GRMZM2G108509	455391	304498	759889
GRMZM2G074262	463866	295841	759707
GRMZM2G151905	460721	298744	759465
GRMZM2G019236	413729	345655	759384
GRMZM2G107854	350200	408357	758557
GRMZM2G118743	304938	453561	758499
GRMZM2G173641	489814	268487	758301
GRMZM2G075780	475922	282264	758186
GRMZM2G043995	361379	395637	757016
GRMZM2G064905	349892	406790	756682
GRMZM2G047093	481781	274894	756675
GRMZM2G083309	454329	301842	756171
GRMZM2G050333	339945	415952	755897
GRMZM2G013936	575433	180461	755894
GRMZM2G131334	630080	125613	755693
GRMZM2G131793	421945	332428	754373
GRMZM2G162086	510847	243457	754304
GRMZM2G126832	325290	428959	754249
GRMZM2G012030	474247	279721	753968
GRMZM2G130854	265391	488522	753913
GRMZM2G006178	500300	253376	753676
GRMZM2G095043	238038	515593	753631
GRMZM2G335126	463440	289794	753234
GRMZM2G457889	360579	392585	753164
GRMZM2G074241	490976	261999	752975
GRMZM2G142437	417148	335545	752693
GRMZM2G424595	475775	276868	752643
GRMZM2G082916	463152	288954	752106
GRMZM2G003638	266795	485149	751944
GRMZM2G145460	385463	366422	751885
GRMZM2G012601	552450	199317	751767
GRMZM2G701297	414655	336752	751407
GRMZM2G044060	403346	347684	751030
GRMZM2G056036	398854	352139	750993
GRMZM2G102851	346412	404101	750513
GRMZM2G069631	465784	284197	749981
GRMZM2G169280	360963	388909	749872
GRMZM2G098557	552888	196814	749702
GRMZM2G314647	374334	374901	749235
GRMZM2G012964	449536	299652	749188
GRMZM2G034855	538962	210030	748992
GRMZM2G139760	484267	264500	748767
GRMZM2G135322	430154	318576	748730
GRMZM2G090100	480533	268064	748597
GRMZM2G134985	435433	312957	748390
GRMZM2G158093	410390	337785	748175
GRMZM2G313027	328252	419923	748175
GRMZM2G005592	514143	233445	747588
GRMZM2G104920	420043	327490	747533
GRMZM2G166646	435120	312257	747377
GRMZM2G140432	393749	353310	747059
GRMZM2G128865	469774	277168	746942
GRMZM2G339336	488211	258190	746401
GRMZM2G135834	319506	426305	745811
GRMZM2G009994	400845	344796	745641
GRMZM2G017257	396409	349116	745525
GRMZM2G048644	409205	335764	744969
GRMZM2G060213	518295	226344	744639
GRMZM2G056075	431018	313480	744498
GRMZM2G167809	310094	434328	744422
GRMZM2G006246	343674	400698	744372
GRMZM2G023335	501261	243099	744360
GRMZM5G838579	374931	369329	744260
GRMZM2G359365	468283	275654	743937
GRMZM2G048411	346813	397052	743865
GRMZM2G058573	372789	370973	743762
GRMZM2G017845	500677	242738	743415
GRMZM5G872217	302878	440478	743356
GRMZM2G017835	485768	257524	743292
GRMZM2G312365	470969	272311	743280
GRMZM2G122443	559528	183289	742817
GRMZM2G150004	433816	308684	742500
GRMZM5G818791	302424	440048	742472
GRMZM2G075628	498019	244363	742382
GRMZM2G046402	433824	308528	742352
GRMZM2G135300	462825	279472	742297
GRMZM2G126468	456444	285774	742218
GRMZM2G051138	468736	273304	742040
GRMZM2G410479	405907	336001	741908
GRMZM2G148301	446907	294885	741792
GRMZM2G158452	591685	149984	741669
GRMZM2G391815	526313	215315	741628
GRMZM2G069976	497839	243704	741543
GRMZM2G154229	521212	220044	741256
GRMZM2G432083	450793	289938	740731
GRMZM2G132936	372776	367362	740138
GRMZM2G096944	408691	331272	739963
GRMZM2G160473	454297	285657	739954
GRMZM2G134396	488057	251769	739826
AC198169.4_FG004	452107	287597	739704
GRMZM2G079817	495574	243501	739075
GRMZM2G325285	493359	245404	738763
GRMZM2G407287	536644	200922	737566
GRMZM2G451716	587836	149286	737122
GRMZM2G472428	470279	266400	736679
GRMZM2G043238	517998	218509	736507
GRMZM2G101515	450007	286062	736069
GRMZM2G020814	574299	161539	735838
GRMZM2G121063	465120	270687	735807
GRMZM2G124883	323170	412495	735665
GRMZM5G829738	397470	338072	735542
GRMZM2G080775	410842	324179	735021
GRMZM2G000753	361186	373613	734799
GRMZM2G152768	447703	287063	734766
GRMZM5G857930	204311	530089	734400
GRMZM2G120373	429268	305023	734291
GRMZM2G322090	421563	312710	734273
GRMZM2G180988	466507	267387	733894
GRMZM2G066876	494742	239060	733802
GRMZM2G036609	393713	339695	733408
GRMZM2G067735	474822	258472	733294
GRMZM2G005980	340155	392678	732833
GRMZM2G329454	370558	361676	732234
GRMZM2G342588	362999	368635	731634
GRMZM2G069765	431363	300033	731396
GRMZM2G162184	433140	297546	730686
AC210013.4_FG008	477711	252776	730487
GRMZM2G061681	406677	323784	730461
GRMZM2G462803	455344	274855	730199
GRMZM5G858094	373021	356787	729808
GRMZM2G165944	375663	353683	729346
GRMZM2G160927	282371	446654	729025
GRMZM5G840955	502819	225785	728604
GRMZM5G844195	524263	204282	728545
GRMZM2G348697	412075	316186	728261
GRMZM2G397836	516061	211520	727581
GRMZM2G125617	403428	324104	727532
GRMZM2G005170	497887	228810	726697
GRMZM2G016671	355082	371385	726467
GRMZM5G830983	311983	414476	726459
GRMZM2G409224	519116	207254	726370
GRMZM2G085266	506376	219800	726176
GRMZM2G098129	434006	291835	725841
GRMZM2G118363	561746	164045	725791
GRMZM2G574782	424244	300818	725062
GRMZM2G021194	345767	379290	725057
GRMZM2G169929	565292	159715	725007
GRMZM2G007038	326432	397576	724008
GRMZM2G094581	444671	279157	723828
GRMZM2G117458	357159	366204	723363
GRMZM2G114461	519252	203779	723031
GRMZM2G070807	111094	611634	722728
GRMZM2G041125	385593	335928	721521
GRMZM5G833477	370656	350673	721329
GRMZM2G388148	375536	345643	721179
GRMZM2G094039	400326	320795	721121
GRMZM2G034362	382030	338929	720959
GRMZM2G007185	315284	405551	720835
GRMZM2G398506	422024	298676	720700
GRMZM5G894234	430699	289611	720310
GRMZM2G076387	395514	324381	719895
GRMZM2G104357	240939	478920	719859
GRMZM2G148323	406420	313177	719597
GRMZM2G150796	560067	159274	719341
GRMZM2G446108	352568	366766	719334
GRMZM2G098859	574192	144597	718789
AC203754.4_FG008	532520	186248	718768
GRMZM2G163059	306674	411832	718506
GRMZM2G167741	313653	404727	718380
GRMZM2G178236	454461	263531	717992
GRMZM2G013079	551919	165730	717649
GRMZM2G016382	426889	290393	717282
GRMZM2G025480	488241	228849	717090
GRMZM2G357923	446899	270038	716937
GRMZM5G817625	284103	432763	716866
GRMZM5G895064	380830	335782	716612
GRMZM2G075683	486332	230225	716557
GRMZM5G848857	373270	342648	715918
GRMZM2G067747	533042	182625	715667
GRMZM2G172132	533214	181987	715201
GRMZM2G045544	354881	360144	715025
GRMZM2G153150	338867	375827	714694
GRMZM2G081155	452472	262150	714622
GRMZM2G146862	253757	460854	714611
GRMZM2G163849	476947	237624	714571
GRMZM2G078576	527108	187401	714509
GRMZM2G138782	330237	384091	714328
GRMZM2G117900	437902	276274	714176
GRMZM2G148985	521370	192728	714098
GRMZM2G074082	312686	400696	713382
GRMZM5G869246	405569	307508	713077
GRMZM2G094090	419353	293648	713001
GRMZM2G099160	426844	286003	712847
GRMZM2G553687	415014	297221	712235
GRMZM2G044044	454016	257719	711735
GRMZM2G060857	414749	296854	711603
GRMZM2G301405	392397	318547	710944
GRMZM2G167868	478959	231938	710897
GRMZM2G101271	455164	255474	710638
GRMZM2G134480	355455	355150	710605
GRMZM2G424181	486926	223418	710344
GRMZM2G120076	349070	361087	710157
GRMZM2G468132	458031	251830	709861
GRMZM2G122532	554620	154811	709431
GRMZM2G097249	460913	248157	709070
GRMZM2G115372	522550	186248	708798
GRMZM2G071877	397678	310917	708595
GRMZM2G453879	439456	268705	708161
GRMZM2G145236	466170	241854	708024
GRMZM2G333916	404597	303390	707987
AC217358.3_FG003	302888	405002	707890
GRMZM2G011068	439665	266665	706330
GRMZM2G089976	343559	362704	706263
GRMZM2G044398	453452	252363	705815
GRMZM2G070054	448466	257298	705764
GRMZM2G130366	356190	349398	705588
GRMZM5G891159	450056	255206	705262
AC207652.3_FG001	407974	297153	705127
GRMZM2G171354	376778	328245	705023
GRMZM2G111247	398712	305952	704664
GRMZM2G167031	428838	275820	704658
GRMZM5G860498	359542	345106	704648
GRMZM2G138125	401374	302977	704351
GRMZM2G138178	374150	330177	704327
GRMZM2G181002	383368	319756	703124
GRMZM2G103250	362364	340479	702843
GRMZM2G079236	475373	227293	702666
GRMZM2G013114	413653	288948	702601
GRMZM2G006942	390583	311816	702399
GRMZM2G030529	499680	202602	702282
GRMZM2G070562	310472	391725	702197
GRMZM2G163444	389985	312166	702151
GRMZM2G145556	442213	259023	701236
GRMZM2G154010	422793	278361	701154
GRMZM2G368678	469963	231068	701031
GRMZM2G067752	478566	221737	700303
GRMZM2G313553	327398	372822	700220
GRMZM2G048494	429537	270661	700198
GRMZM2G012932	494845	205298	700143
GRMZM2G159824	420764	279251	700015
GRMZM5G871425	304890	395121	700011
GRMZM5G824439	484259	215384	699643
GRMZM2G134625	404243	294964	699207
AC198353.5_FG004	410513	288460	698973
GRMZM2G089406	440850	257136	697986
GRMZM2G100946	339231	358415	697646
GRMZM2G169788	491134	206503	697637
GRMZM2G083716	493616	203847	697463
GRMZM2G143725	593359	103707	697066
GRMZM5G864414	502934	193765	696699
GRMZM2G573732	379118	317372	696490
GRMZM2G160032	499820	196408	696228
GRMZM2G054470	356993	338541	695534
GRMZM2G113506	364661	330209	694870
GRMZM2G428242	444720	249803	694523
GRMZM2G173119	288361	405806	694167
GRMZM2G340527	389346	304436	693782
GRMZM2G052546	519049	174649	693698
GRMZM2G125935	342864	350328	693192
GRMZM2G074102	397709	295379	693088
GRMZM2G029077	359727	333266	692993
GRMZM2G092085	482716	210154	692870
GRMZM2G086116	443563	249284	692847
GRMZM2G061562	438181	254573	692754
GRMZM2G017414	446048	246317	692365
GRMZM2G077125	528775	163098	691873
GRMZM2G033138	334168	357510	691678
GRMZM2G103902	412157	279307	691464
GRMZM2G013100	447895	243437	691332
GRMZM2G157061	423393	267740	691133
GRMZM2G025037	353843	337279	691122
GRMZM2G032475	418440	271911	690351
GRMZM2G104983	271494	418650	690144
GRMZM5G827266	262526	427576	690102
GRMZM2G018929	411119	278847	689966
GRMZM2G013773	521148	168536	689684
GRMZM2G176382	358336	330549	688885
GRMZM2G473138	505248	183411	688659
GRMZM2G107116	313382	375199	688581
GRMZM2G156174	418516	269564	688080
GRMZM2G089553	391707	296163	687870
GRMZM2G088761	465331	222337	687668
GRMZM2G061876	310439	377119	687558
GRMZM2G154366	428778	258490	687268
GRMZM2G018775	422085	265149	687234
GRMZM2G019926	424330	262726	687056
GRMZM2G350447	385832	301211	687043
GRMZM2G005298	533801	153005	686806
GRMZM2G038623	340619	346147	686766
GRMZM2G470307	432574	254110	686684
GRMZM2G340130	352403	334084	686487
GRMZM2G064145	345217	341224	686441
GRMZM2G153722	425881	260094	685975
GRMZM5G855311	423309	262516	685825
GRMZM2G072231	463640	221905	685545
GRMZM2G067063	310622	374752	685374
GRMZM2G114906	381557	303808	685365
GRMZM2G430680	483300	201733	685033
GRMZM2G045854	318100	366765	684865
GRMZM2G336583	338496	346351	684847
GRMZM2G058345	420339	263990	684329
GRMZM2G103579	393540	290730	684270
GRMZM2G456241	282328	401902	684230
GRMZM2G461356	311892	372042	683934
GRMZM2G098227	446816	236770	683586
GRMZM2G138976	560916	122294	683210
GRMZM2G068479	527795	155238	683033
GRMZM2G162623	503233	179200	682433
GRMZM2G078412	289154	393151	682305
GRMZM5G893913	528857	153446	682303
GRMZM2G173416	461744	220536	682280
GRMZM2G039683	562976	119166	682142
GRMZM5G840699	401663	280386	682049
GRMZM2G432390	260023	421180	681203
AC218035.3_FG001	439723	241356	681079
GRMZM5G895188	490599	190295	680894
GRMZM2G042442	400710	279954	680664
GRMZM2G015238	406957	273496	680453
GRMZM2G017741	420646	259619	680265
GRMZM2G401831	453723	224993	678716
GRMZM2G008058	412264	265969	678233
GRMZM2G149153	388186	289922	678108
GRMZM2G100152	283188	394790	677978
GRMZM5G814985	364061	312261	676322
GRMZM2G359070	279538	396662	676200
GRMZM2G108655	433583	242401	675984
GRMZM2G092797	394563	281166	675729
GRMZM2G375222	344128	331162	675290
GRMZM2G001631	292412	382621	675033
GRMZM2G095727	361041	313526	674567
GRMZM2G318527	395325	278384	673709
GRMZM2G043501	433174	240314	673488
GRMZM2G157462	430711	242320	673031
GRMZM2G088140	419625	253172	672797
GRMZM2G005947	491707	180967	672674
GRMZM2G542497	332791	339845	672636
GRMZM2G040397	416709	255480	672189
GRMZM2G096806	447443	224544	671987
GRMZM2G343218	433938	237841	671779
GRMZM2G423456	391060	280475	671535
GRMZM2G119261	283818	387433	671251
GRMZM2G161587	431433	239592	671025
GRMZM2G089296	399385	271144	670529
GRMZM2G049347	457822	212394	670216
GRMZM2G087531	413955	255792	669747
GRMZM2G587327	232386	437267	669653
AC210848.3_FG004	188699	480353	669052
GRMZM2G053722	483793	185171	668964
GRMZM2G017254	327344	341320	668664
GRMZM5G836827	437204	231192	668396
GRMZM2G159049	290104	377963	668067
GRMZM2G171080	466503	201446	667949
GRMZM2G133952	243116	424821	667937
GRMZM2G468799	453887	213949	667836
GRMZM2G021846	507087	160595	667682
GRMZM2G158972	409161	258277	667438
GRMZM2G099780	413386	253921	667307
GRMZM2G146283	546551	120697	667248
GRMZM2G164085	248808	418425	667233
GRMZM2G071441	321412	345593	667005
GRMZM2G359333	417374	249502	666876
GRMZM2G310283	428627	238057	666684
GRMZM2G092123	438674	227813	666487
GRMZM2G111657	284998	381416	666414
GRMZM2G157177	404841	261387	666228
GRMZM2G027875	313641	352486	666127
GRMZM2G106233	344518	321476	665994
GRMZM2G056393	302849	362839	665688
GRMZM2G047434	318891	346626	665517
GRMZM2G334457	506348	159046	665394
GRMZM2G704093	443034	221766	664800
GRMZM2G148940	375195	289604	664799
GRMZM2G434277	424929	239753	664682
GRMZM2G015219	203571	460972	664543
GRMZM2G049342	469013	194770	663783
GRMZM5G806347	482355	180655	663010
GRMZM2G122843	353019	309659	662678
GRMZM2G043530	327754	334716	662470
GRMZM5G871572	544249	117266	661515
GRMZM2G040145	329172	332177	661349
GRMZM2G020040	409504	251749	661253
GRMZM2G150257	431340	229898	661238
GRMZM2G145958	485508	175410	660918
GRMZM2G058870	371630	289167	660797
GRMZM2G011483	459069	201561	660630
GRMZM2G114702	182559	477636	660195
AC204530.4_FG002	315725	344227	659952
GRMZM2G020920	388894	270568	659462
GRMZM2G114444	372027	287325	659352
AC205703.4_FG010	415501	242882	658383
GRMZM2G003734	330977	327272	658249
AC194264.3_FG006	507182	150806	657988
GRMZM2G074906	332837	325119	657956
GRMZM2G067019	298810	359144	657954
GRMZM2G169871	331723	326176	657899
GRMZM2G143512	517851	139966	657817
GRMZM2G086287	374015	283584	657599
GRMZM2G005103	414740	242594	657334
GRMZM2G341747	366890	289921	656811
GRMZM5G890163	393853	262837	656690
GRMZM5G897926	440848	215654	656502
GRMZM2G139977	491241	165095	656336
GRMZM2G153162	379353	276668	656021
GRMZM2G108741	444726	211258	655984
GRMZM2G181151	377563	278377	655940
GRMZM2G051050	347562	308268	655830
GRMZM2G132403	357412	298386	655798
GRMZM2G029258	373463	281970	655433
AC208436.3_FG007	467214	187969	655183
GRMZM2G456000	349068	305918	654986
GRMZM2G079196	310869	343811	654680
GRMZM2G071163	211206	443335	654541
GRMZM2G116981	387194	266972	654166
GRMZM2G180622	325198	328466	653664
GRMZM2G140328	424088	229463	653551
GRMZM2G133854	214911	438384	653295
GRMZM2G126834	384749	268533	653282
GRMZM2G457178	352449	300718	653167
GRMZM2G141332	467017	186106	653123
GRMZM2G314661	423184	229563	652747
GRMZM2G451856	507933	144767	652700
GRMZM2G002309	451534	200793	652327
GRMZM2G028535	414618	237676	652294
GRMZM2G154621	332545	319689	652234
GRMZM2G397948	390913	260634	651547
GRMZM2G156145	394292	257236	651528
GRMZM2G336065	329166	322008	651174
GRMZM2G131074	405566	245142	650708
GRMZM2G027282	493996	156595	650591
GRMZM2G484880	366880	283626	650506
GRMZM2G049322	361007	289491	650498
GRMZM2G062412	434206	215999	650205
GRMZM2G006948	253256	396687	649943
GRMZM2G428071	375959	273741	649700
GRMZM2G309660	376806	272831	649637
GRMZM2G020721	426340	223023	649363
GRMZM2G127780	440303	208874	649177
GRMZM2G129311	372056	276983	649039
GRMZM2G155949	425610	223206	648816
GRMZM2G049088	362992	285481	648473
GRMZM2G136522	353377	294818	648195
GRMZM2G000371	380967	266956	647923
GRMZM5G871297	343390	304263	647653
GRMZM2G412492	335086	312515	647601
GRMZM2G162702	415560	231826	647386
GRMZM2G132227	414122	233262	647384
GRMZM2G477872	361642	285507	647149
GRMZM2G123362	428661	218294	646955
GRMZM2G402088	338373	308475	646848
GRMZM2G458665	486023	160680	646703
GRMZM2G061186	384642	261634	646276
GRMZM2G055917	412732	233107	645839
GRMZM2G138152	425331	220393	645724
GRMZM2G427337	425298	220175	645473
GRMZM2G168654	437910	207477	645387
GRMZM2G348921	263751	381209	644960
GRMZM2G303655	407991	236914	644905
GRMZM2G077222	388235	256401	644636
GRMZM2G041770	417472	227032	644504
GRMZM2G092018	432147	211984	644131
GRMZM2G319169	330435	313641	644076
GRMZM2G005737	456560	186985	643545
GRMZM2G173852	376276	267241	643517
GRMZM2G109284	344794	298590	643384
GRMZM2G149567	349093	294203	643296
GRMZM2G464523	545903	96628	642531
GRMZM2G003979	399101	243371	642472
GRMZM2G415498	402234	240007	642241
GRMZM2G115255	330748	311442	642190
GRMZM2G064613	464832	177155	641987
GRMZM2G448104	355507	286470	641977
GRMZM2G177974	410545	231024	641569
GRMZM2G529313	426245	215163	641408
GRMZM2G396922	378860	262472	641332
GRMZM2G588223	324556	316463	641019
GRMZM2G176397	304825	335681	640506
GRMZM2G086648	356587	283883	640470
GRMZM2G000622	451306	189114	640420
GRMZM2G053574	412866	227466	640332
GRMZM2G002548	375084	264573	639657
AC233895.1_FG001	311241	327691	638932
GRMZM2G365185	370255	268424	638679
GRMZM2G010628	334605	303928	638533
GRMZM2G074351	332627	305844	638471
GRMZM2G004468	411793	226166	637959
GRMZM2G131756	461469	175875	637344
GRMZM2G328612	408476	227818	636294
GRMZM2G478621	337376	298649	636025
GRMZM2G020142	297664	338236	635900
GRMZM2G436981	295388	340327	635715
GRMZM2G053781	344083	291489	635572
GRMZM2G004290	421530	213927	635457
GRMZM5G895400	457603	177321	634924
GRMZM2G429241	417251	217616	634867
GRMZM2G330690	391798	242818	634616
GRMZM5G881464	400046	234560	634606
GRMZM2G160556	309000	325456	634456
GRMZM2G385931	399345	234899	634244
GRMZM2G072865	433074	200900	633974
GRMZM2G059039	339945	293272	633217
GRMZM2G327174	385541	247628	633169
GRMZM2G166875	384134	248581	632715
GRMZM2G176922	279591	353099	632690
GRMZM2G139419	317595	315007	632602
GRMZM2G450659	233456	399053	632509
GRMZM2G086389	428443	202689	631132
GRMZM2G032222	131403	499709	631112
GRMZM2G084062	376415	254618	631033
GRMZM2G145827	402255	228632	630887
GRMZM2G111355	380348	250459	630807
GRMZM2G390221	380279	250191	630470
GRMZM2G381386	293617	336790	630407
GRMZM2G077596	334319	295765	630084
GRMZM2G147671	415578	214455	630033
GRMZM2G046407	346475	283549	630024
GRMZM2G132847	327944	301880	629824
GRMZM2G437119	399479	230217	629696
GRMZM2G083820	493231	136140	629371
GRMZM2G329300	321878	307403	629281
GRMZM2G157267	526783	102441	629224
GRMZM2G470740	354824	274317	629141
GRMZM2G029859	409069	219228	628297
GRMZM2G049076	353120	274723	627843
GRMZM2G109039	429652	198119	627771
GRMZM2G377761	391161	236233	627394
GRMZM2G124593	490928	136191	627119
GRMZM2G153769	306146	320729	626875
GRMZM2G403003	264475	362306	626781
GRMZM2G104955	526600	100039	626639
GRMZM2G360907	170356	456216	626572
GRMZM2G018943	401353	224962	626315
GRMZM2G074158	365265	260926	626191
GRMZM2G480620	439911	186213	626124
GRMZM2G084181	399591	226333	625924
GRMZM2G145370	397468	228182	625650
AC209877.3_FG002	489747	135614	625361
GRMZM2G377369	161795	463541	625336
GRMZM2G006507	364491	260157	624648
GRMZM5G839812	397485	227161	624646
GRMZM2G072573	427897	196482	624379
GRMZM2G165817	406913	217449	624362
GRMZM2G117060	410214	214138	624352
GRMZM2G084525	336930	287018	623948
GRMZM2G104166	302008	321756	623764
GRMZM2G393742	279763	343863	623626
GRMZM2G014136	386090	237246	623336
GRMZM5G810061	344211	279080	623291
GRMZM2G002416	329750	293485	623235
GRMZM5G806947	386127	236459	622586
GRMZM2G114315	231982	390240	622222
GRMZM2G416120	317153	305040	622193
GRMZM5G807734	405191	216861	622052
GRMZM2G079257	341900	278706	620606
GRMZM2G026309	364890	255656	620546
GRMZM2G083012	336953	283112	620065
GRMZM2G015277	370139	249823	619962
GRMZM2G048008	535973	83877	619850
AC234203.1_FG009	416277	203314	619591
GRMZM2G030235	388827	230625	619452
GRMZM5G805030	452610	166781	619391
GRMZM2G107109	342674	276551	619225
GRMZM2G028501	281397	337691	619088
GRMZM2G179170	310406	308647	619053
GRMZM5G877077	363285	255673	618958
GRMZM2G128426	276974	341974	618948
GRMZM2G124550	398403	220062	618465
GRMZM2G173700	466197	151992	618189
GRMZM2G138342	489249	128726	617975
GRMZM2G154883	429897	187956	617853
GRMZM2G137236	310476	307168	617644
GRMZM2G126447	383130	234032	617162
GRMZM2G080174	343850	273226	617076
GRMZM5G846198	382510	234260	616770
GRMZM2G178758	328983	287097	616080
AC208440.3_FG003	492375	123535	615910
AC234160.1_FG001	463289	152485	615774
GRMZM2G011998	430015	185594	615609
GRMZM2G141642	428569	186778	615347
GRMZM5G832138	196424	418187	614611
GRMZM2G181359	373385	241220	614605
GRMZM2G406165	406731	207414	614145
GRMZM2G057448	291627	322151	613778
GRMZM2G071304	413454	200323	613777
GRMZM2G163437	395148	218377	613525
GRMZM2G329177	324146	289223	613369
GRMZM2G481201	326890	286314	613204
GRMZM2G049211	489035	123852	612887
GRMZM2G041732	398066	213946	612012
GRMZM2G129007	346553	265162	611715
GRMZM2G040995	149540	462155	611695
GRMZM2G016858	377421	234065	611486
GRMZM2G092741	256537	354589	611126
GRMZM2G072894	390725	220186	610911
GRMZM2G044681	478746	132005	610751
GRMZM5G838938	388895	221802	610697
GRMZM2G382104	208553	401948	610501
GRMZM2G081127	151797	458567	610364
GRMZM2G402307	283684	326562	610246
AC177936.6_FG008	296665	313411	610076
GRMZM2G432774	354658	255053	609711
GRMZM2G006452	412339	196948	609287
GRMZM2G139894	411836	197336	609172
GRMZM2G086237	321212	287904	609116
GRMZM2G130440	369838	239252	609090
GRMZM2G080746	381935	227043	608978
GRMZM2G134439	426112	182697	608809
GRMZM2G463032	288960	319844	608804
GRMZM2G085547	387866	220721	608587
GRMZM2G085246	525800	82721	608521
GRMZM2G139952	359185	249021	608206
GRMZM2G038953	356194	251978	608172
GRMZM2G129569	456952	151208	608160
GRMZM2G024151	392336	215658	607994
GRMZM2G099036	356084	251830	607914
GRMZM2G009843	384423	223372	607795
GRMZM2G093119	319108	288628	607736
GRMZM2G110584	174981	432615	607596
GRMZM2G328060	398581	208998	607579
GRMZM2G073581	430364	177035	607399
GRMZM2G110289	439970	167065	607035
GRMZM2G446895	427870	178794	606664
GRMZM2G301071	363545	242731	606276
GRMZM2G038848	362006	243860	605866
GRMZM2G700926	374414	231387	605801
GRMZM2G090274	432203	173530	605733
GRMZM2G179505	400932	204185	605117
GRMZM2G021225	330440	274016	604456
AC233887.1_FG006	475700	128635	604335
GRMZM2G040182	376841	227384	604225
GRMZM2G426275	329407	274576	603983
GRMZM2G377887	344927	259017	603944
GRMZM2G457881	272463	331288	603751
GRMZM2G070708	346169	257484	603653
GRMZM2G129554	373196	230291	603487
GRMZM2G031352	369503	233639	603142
GRMZM2G142875	354347	248490	602837
GRMZM2G414496	341473	261185	602658
GRMZM2G128092	352410	250094	602504
GRMZM2G058525	405390	196976	602366
GRMZM2G405581	238919	362532	601451
GRMZM2G402309	382110	219196	601306
GRMZM2G126453	340136	261143	601279
GRMZM2G107499	504898	96329	601227
GRMZM2G395736	442057	158733	600790
GRMZM2G123277	369204	231371	600575
GRMZM2G106213	340799	259689	600488
GRMZM2G058913	506773	92937	599710
GRMZM2G020986	390173	208855	599028
GRMZM2G127756	369665	229254	598919
GRMZM2G144403	235483	363385	598868
GRMZM5G898141	210693	387989	598682
GRMZM5G812144	344088	254343	598431
GRMZM2G435979	408831	189419	598250
GRMZM2G157018	486725	111178	597903
GRMZM2G444029	271272	326566	597838
GRMZM2G095084	276165	321501	597666
GRMZM2G146786	312452	284930	597382
GRMZM2G449355	381776	215589	597365
GRMZM2G070588	314103	283066	597169
GRMZM2G003988	419115	177514	596629
GRMZM2G158531	310222	286306	596528
GRMZM2G108737	257260	339255	596515
GRMZM2G176698	335607	260620	596227
GRMZM2G000245	385239	210791	596030
GRMZM2G144868	395170	200698	595868
GRMZM2G072107	291285	304232	595517
GRMZM2G167999	340967	254271	595238
GRMZM2G175504	346708	248212	594920
GRMZM2G072156	341473	252332	593805
GRMZM2G056573	287556	305772	593328
GRMZM2G402804	367334	225782	593116
GRMZM2G045971	250507	342480	592987
GRMZM2G347583	326443	266315	592758
GRMZM5G831712	305320	287324	592644
GRMZM2G426964	426591	165865	592456
GRMZM5G865999	437375	154686	592061
GRMZM2G116681	342476	249447	591923
GRMZM2G104449	339056	252843	591899
GRMZM2G007885	333361	258409	591770
GRMZM2G431708	391837	199786	591623
GRMZM2G050309	294152	297289	591441
AC210303.3_FG001	378257	212978	591235
GRMZM5G878530	386023	205100	591123
GRMZM2G318319	336974	254107	591081
GRMZM2G007675	208524	382354	590878
GRMZM2G130724	368798	222029	590827
GRMZM2G351582	276446	314310	590756
GRMZM2G153928	396779	193874	590653
GRMZM2G147332	361311	229264	590575
GRMZM5G824336	269415	320749	590164
GRMZM2G082205	286516	303575	590091
GRMZM2G070038	467652	122124	589776
GRMZM2G039505	381313	208325	589638
GRMZM2G409430	315937	273673	589610
GRMZM2G167886	236735	352777	589512
GRMZM2G318849	304005	285474	589479
GRMZM2G078360	303161	286034	589195
GRMZM2G323353	285468	303556	589024
GRMZM2G158901	165567	423342	588909
GRMZM2G101874	353181	235646	588827
GRMZM2G086489	383618	205205	588823
GRMZM2G022313	535885	52520	588405
GRMZM2G013750	358628	229610	588238
GRMZM2G021710	258997	329151	588148
GRMZM2G390374	301018	287093	588111
GRMZM2G071347	520638	67466	588104
GRMZM2G059365	329446	258567	588013
GRMZM2G162145	311924	275894	587818
GRMZM2G315264	270540	316956	587496
GRMZM2G016894	249456	337749	587205
GRMZM2G040968	366983	219871	586854
GRMZM2G074634	294136	292628	586764
GRMZM2G474092	317822	268836	586658
GRMZM2G017671	352107	234372	586479
GRMZM2G006661	216013	370323	586336
GRMZM2G090068	228515	357561	586076
GRMZM2G078756	368875	216860	585735
GRMZM2G397661	148128	436863	584991
GRMZM2G566786	190696	394172	584868
GRMZM2G531738	300124	284737	584861
GRMZM2G125585	432599	152017	584616
AC233961.1_FG001	322895	261258	584153
GRMZM2G052658	266330	317446	583776
GRMZM5G801369	365459	217887	583346
GRMZM2G312672	390528	192665	583193
GRMZM2G032409	314453	268565	583018
GRMZM2G143202	346400	236590	582990
GRMZM2G055209	402476	180138	582614
GRMZM2G470556	416366	165965	582331
AC204277.3_FG006	254728	327440	582168
GRMZM2G147623	287096	294947	582043
GRMZM2G106683	252545	329426	581971
GRMZM2G119411	461501	120266	581767
GRMZM5G871143	409956	171438	581394
AC196465.3_FG006	405642	175608	581250
GRMZM2G020187	227511	353690	581201
GRMZM2G092091	348739	232318	581057
GRMZM2G012031	401528	179511	581039
GRMZM2G008501	438105	142775	580880
GRMZM2G046021	315425	265028	580453
GRMZM2G149802	390954	188883	579837
GRMZM2G027750	296881	282919	579800
GRMZM2G315594	431365	148209	579574
GRMZM2G047564	383200	196064	579264
GRMZM2G151285	357188	221843	579031
GRMZM2G134385	243564	335465	579029
GRMZM2G102000	350982	228004	578986
GRMZM2G025126	368182	210394	578576
GRMZM2G015126	302197	276350	578547
GRMZM2G362942	379371	198580	577951
GRMZM2G064390	283708	294022	577730
GRMZM2G094050	248518	329179	577697
GRMZM5G873286	431530	145713	577243
GRMZM2G102858	377709	199297	577006
AC203424.3_FG001	347473	229270	576743
GRMZM2G084928	314485	262092	576577
GRMZM2G073861	208397	367353	575750
GRMZM2G380361	317292	258089	575381
GRMZM2G044862	294518	280770	575288
GRMZM5G821828	270211	304957	575168
GRMZM2G102664	416176	158843	575019
GRMZM2G129444	291644	283306	574950
GRMZM2G172523	132510	442350	574860
GRMZM2G358618	372797	202049	574846
GRMZM2G080889	296067	278735	574802
GRMZM2G113276	361384	213381	574765
GRMZM2G095239	334546	239769	574315
GRMZM2G110309	400907	172074	572981
GRMZM2G055785	158716	413662	572378
GRMZM2G124096	472827	99095	571922
GRMZM5G837018	441183	130715	571898
GRMZM2G372930	347760	224061	571821
GRMZM5G840560	389565	181953	571518
GRMZM2G022915	452659	118367	571026
GRMZM2G172883	347858	222640	570498
GRMZM2G140811	325410	245060	570470
GRMZM2G392798	341267	228525	569792
GRMZM2G461145	186803	382764	569567
GRMZM2G105570	164908	404559	569467
[truncated: 22,124 more rows]
