# Supplementary material for: Genome-wide trait-trait dynamics correlation study dissects the gene regulation pattern in maize kernels
Source: BMC Plant Biol. 2017 Oct 16;17:163. doi: 10.1186/s12870-017-1119-y (PMC5644097; doi:10.1186/s12870-017-1119-y)
Supplement: Supplementary file 5 — Quantile-based permutation thresholds for P values, LA scores and FDRs. (XLSX 10 kb) [file 12870_2017_1119_MOESM5_ESM.xlsx]

## Sheet: Table S3
Table S3. Quantile-based permutation threshods for P values, LA scores and FDRs
P value	LA	FDR_neg(%)	FDR_pos(%)
0.01	0.259	115.396	100.27
0.005	0.267	70.4428	60.7583
0.001	0.286	23.2381	19.5496
0.0005	0.293	14.119	11.7306
0.0001	0.312	4.95035	3.93186
5e-05	0.319	3.08342	2.39763
1e-05	0.333	0.97876	0.723527
5e-06	0.352	0.963844	0.653267
1e-06	0.369	0.372493	0.2296
