# Supplementary material for: Genome-wide trait-trait dynamics correlation study dissects the gene regulation pattern in maize kernels
Source: BMC Plant Biol. 2017 Oct 16;17:163. doi: 10.1186/s12870-017-1119-y (PMC5644097; doi:10.1186/s12870-017-1119-y)
Supplement: Supplementary file 6 — Annotations of the top 50 triplets with the highest LA scores. (XLSX 16 kb) [file 12870_2017_1119_MOESM6_ESM.xlsx]

## Sheet: Table S4
Table S4. Annotations of the top 50 triplets with the highest LA scores
X	Y	Z	LA	cor(x,y)	P.cor(x,y)	X_anno	Y_anno	Z_anno
AF546188.1_FG003	AF546188.1_FG002	AF546188.1_FG001	-0.718754	0.0630377	0.227679	Unknown	Unknown	Unknown
GRMZM2G172980	GRMZM2G134020	GRMZM2G122520	-0.707121	0.0911966	0.0806123	Unknown	Hypoxia-responsive family protein	Unknown
GRMZM2G172980	GRMZM2G134020	GRMZM2G161750	-0.704062	0.0911966	0.0806123	Unknown	Hypoxia-responsive family protein	Unknown
GRMZM2G172980	GRMZM2G134020	GRMZM2G150524	-0.694471	0.0911966	0.0806123	Unknown	Hypoxia-responsive family protein	Unknown
GRMZM2G172980	GRMZM2G134020	GRMZM2G156578	-0.69424	0.0911966	0.0806123	Unknown	Hypoxia-responsive family protein	Unknown
GRMZM2G172980	GRMZM2G134020	GRMZM5G813474	-0.691834	0.0911966	0.0806123	Unknown	Hypoxia-responsive family protein	Unknown
GRMZM2G172980	GRMZM2G134020	GRMZM2G093035	-0.688958	0.0911966	0.0806123	Unknown	Hypoxia-responsive family protein	Unknown
GRMZM2G172980	GRMZM2G134020	GRMZM2G483598	-0.683462	0.0911966	0.0806123	Unknown	Hypoxia-responsive family protein	Unknown
GRMZM2G172980	GRMZM2G134020	GRMZM5G837022	-0.682935	0.0911966	0.0806123	Unknown	Hypoxia-responsive family protein	Unknown
GRMZM2G172980	GRMZM2G134020	GRMZM5G822819	-0.678775	0.0911966	0.0806123	Unknown	Hypoxia-responsive family protein	Unknown
GRMZM2G172980	GRMZM2G134020	GRMZM2G003461	-0.67042	0.0911966	0.0806123	Unknown	Hypoxia-responsive family protein	Unknown
GRMZM2G033626	GRMZM2G446426	GRMZM2G388576	0.669926	0.166673	0.00133224	Mov34/MPN/PAD-1 family protein	Mov34/MPN/PAD-1 family protein	Mov34/MPN/PAD-1 family protein
GRMZM2G009598	GRMZM2G056099	GRMZM2G040079	0.655981	0.0059226	0.909848	cytokinin response factor 4	bZIP transcription factor	cell division cycle protein 48-related / CDC48-related
GRMZM2G181362	GRMZM2G046932	GRMZM2G008226	-0.651045	0.105506	0.0431022	lysine-ketoglutarate reductase	Glutamyl/glutaminyl-tRNA synthetase	trehalose-phosphatase/synthase 9
GRMZM2G064133	GRMZM2G082271	GRMZM2G008226	0.648526	-0.126128	0.0154783	eukaryotic translation initiation factor 3G1	Alanyl-tRNA synthetase	trehalose-phosphatase/synthase 9
GRMZM2G096010	GRMZM5G891343	GRMZM2G396773	0.647524	-0.143849	0.00570101	Phospholipid/glycerol acyltransferase family protein	Unknown	Unknown
GRMZM2G008607	GRMZM2G146283	GRMZM2G090869	-0.645302	0.120365	0.0209132	Unknown	TARGET OF MONOPTEROS 6	P-loop containing nucleoside triphosphate hydrolases superfamily protein
GRMZM2G009598	GRMZM2G156818	GRMZM2G101635	0.644359	-0.0881112	0.0914498	cytokinin response factor 4	Unknown	Cyclin family protein
GRMZM2G025703	GRMZM2G180612	GRMZM2G146283	0.643894	0.104	0.0461867	RING/FYVE/PHD-type zinc finger family protein	Protein of unknown function (DUF1350)	TARGET OF MONOPTEROS 6
GRMZM2G010797	GRMZM2G035118	GRMZM2G060611	0.64279	-0.0334882	0.521906	Unknown	Unknown	staurosporin and temperature sensitive 3-like A
GRMZM2G009598	GRMZM2G056099	GRMZM2G321753	0.64277	0.0059226	0.909848	cytokinin response factor 4	bZIP transcription factor family protein	calpain-type cysteine protease family
GRMZM2G126821	GRMZM2G082271	GRMZM2G008226	0.642661	-0.00873999	0.867295	40s ribosomal protein SA B	Alanyl-tRNA synthetase	trehalose-phosphatase/synthase 9
GRMZM2G009598	GRMZM2G101635	GRMZM2G321753	0.642148	-0.113663	0.0292515	cytokinin response factor 4	Cyclin family protein	calpain-type cysteine protease family
GRMZM5G821988	GRMZM2G179024	GRMZM2G072894	-0.640844	0.1311	0.0118273	translation initiation factor 4G	pseudo-response regulator 5	WWE protein-protein interaction domain protein family
GRMZM2G119483	GRMZM2G035118	GRMZM2G046932	0.640401	0.0759221	0.146062	DNAJ heat shock family protein	Unknown	Glutamyl/glutaminyl-tRNA synthetase
GRMZM2G172980	GRMZM2G134020	GRMZM5G884722	-0.639124	0.0911966	0.0806123	Unknown	Hypoxia-responsive family protein	Unknown
GRMZM2G064133	GRMZM2G056393	GRMZM2G008226	0.636568	-0.140962	0.0067598	translation initiation factor 3G1	Translation elongation factor EFG/EF2 protein	trehalose-phosphatase/synthase 9
GRMZM2G010797	GRMZM5G876621	GRMZM2G060611	0.63589	0.0491799	0.346811	Unknown	IBR domain-containing protein	staurosporin and temperature sensitive 3-like A
GRMZM2G010037	AC196475.3_FG005	GRMZM2G032852	0.63567	0.0714065	0.171657	Unknown	NAC 014	calmodulin-domain protein kinase 5
GRMZM2G375222	GRMZM2G179024	GRMZM2G072894	-0.635626	0.110057	0.0348166	kow domain-containing transcription factor 1	pseudo-response regulator 5	WWE protein-protein interaction domain protein family
GRMZM2G009598	GRMZM2G101635	GRMZM2G467169	0.634984	-0.113663	0.0292515	cytokinin response factor 4	Cyclin family protein	Unknown
GRMZM2G009598	GRMZM2G035395	GRMZM2G056099	0.634792	-0.0987388	0.0584483	cytokinin response factor 4	binding	bZIP transcription factor family protein
GRMZM2G009598	GRMZM2G056099	GRMZM2G447745	0.633051	0.0059226	0.909848	cytokinin response factor 4	bZIP transcription factor family protein	Duplicated homeodomain-like superfamily protein
GRMZM2G009598	GRMZM2G056099	GRMZM2G127632	0.632573	0.0059226	0.909848	cytokinin response factor 4	bZIP transcription factor family protein	Protein kinase superfamily protein
GRMZM2G009598	GRMZM2G101635	GRMZM2G168096	0.632382	-0.113663	0.0292515	cytokinin response factor 4	Cyclin family protein	DNA binding;ATP binding;nucleic acid binding;binding;helicases
GRMZM2G009598	GRMZM2G056099	GRMZM2G168096	0.631854	0.0059226	0.909848	cytokinin response factor 4	bZIP transcription factor family protein	DNA binding;ATP binding;nucleic acid binding;binding;helicases
GRMZM2G025703	GRMZM2G040207	GRMZM2G401050	0.630683	-0.0818179	0.117155	RING/FYVE/PHD-type zinc finger family protein	RING/U-box superfamily protein	BLISTER
GRMZM2G009598	GRMZM2G056099	GRMZM2G104047	0.630539	0.0059226	0.909848	cytokinin response factor 4	bZIP transcription factor family protein	Unknown
GRMZM2G126821	GRMZM2G094123	GRMZM2G008226	0.630299	0.0892731	0.087239	40s ribosomal protein SA B	Class II aaRS and biotin synthetases superfamily protein	trehalose-phosphatase/synthase 9
GRMZM2G174479	GRMZM2G147671	GRMZM2G177599	-0.63006	0.141661	0.00648836	Unknown	regulatory particle non-ATPase 10	LYR family of Fe/S cluster biogenesis protein;
GRMZM2G043417	GRMZM2G075683	GRMZM2G146283	0.629825	-0.122825	0.0184183	Protein of unknown function (DUF1637)	casein kinase I	TARGET OF MONOPTEROS 6
GRMZM2G009598	GRMZM2G101635	GRMZM2G331368	0.629454	-0.113663	0.0292515	cytokinin response factor 4	Cyclin family protein	ubiquitin-protein ligase 1
GRMZM2G009598	GRMZM2G156818	GRMZM2G040247	0.629199	-0.0881112	0.0914498	cytokinin response factor 4	Unknown	vacuolar protein sorting 41
GRMZM2G111022	GRMZM2G046932	GRMZM2G008226	0.629142	-0.0263352	0.614567	Unknown	Glutamyl/glutaminyl-tRNA synthetase	trehalose-phosphatase/synthase 9
GRMZM2G010797	GRMZM2G064145	GRMZM2G401050	0.628465	-0.104265	0.0456295	Unknown	DDT domain-containing protein	BLISTER
GRMZM2G110402	GRMZM2G040207	GRMZM2G119703	0.627963	-0.0528382	0.312078	zinc finger (CCCH type) family protein	RING/U-box superfamily protein	histone deacetylase 9
GRMZM2G009598	GRMZM2G101635	GRMZM2G123660	0.627645	-0.113663	0.0292515	cytokinin response factor 4	Cyclin family protein	HEAT/U-box domain-containing protein
GRMZM2G009598	GRMZM2G138425	GRMZM2G091151	0.627041	-0.164125	0.001582	cytokinin response factor 4	Unknown	Ubiquitin C-terminal hydrolases superfamily protein
GRMZM2G153792	GRMZM2G179024	GRMZM2G072894	-0.627031	0.14056	0.00692042	RNA polymerase II transcription mediator	pseudo-response regulator 5	WWE protein-protein interaction domain protein family
GRMZM2G009598	GRMZM2G101635	GRMZM2G097068	0.626512	-0.113663	0.0292515	cytokinin response factor 4	Cyclin family protein	CLUB
