# Supplementary material for: Genome-wide trait-trait dynamics correlation study dissects the gene regulation pattern in maize kernels
Source: BMC Plant Biol. 2017 Oct 16;17:163. doi: 10.1186/s12870-017-1119-y (PMC5644097; doi:10.1186/s12870-017-1119-y)
Supplement: Supplementary file 11 — The LA results for X = GRMZM2G122767 with significant LA scores in oil biosynthesis. (XLSX 17 kb) [file 12870_2017_1119_MOESM11_ESM.xlsx]

## Sheet: Table S4
Table S5. The LA results for X = GRMZM2G122767 with significant LA scores in oil biosynthesis
X	Z	Corr_high	Corr_low	LA	Z annotation
GRMZM2G122767	GRMZM2G024196	-0.0303952	0.341623	-0.254906	Yellow stripe like 7
GRMZM2G122767	GRMZM2G046885	-0.0207895	0.383951	-0.245754	Transcription factor
GRMZM2G122767	GRMZM2G166837	-0.149516	0.369462	-0.230744	NAD(P)-binding Rossmann-fold protein
GRMZM2G122767	GRMZM2G451604	-0.0149287	0.474735	-0.226684	Histidine-containing phosphotransfer factor 5
GRMZM2G122767	GRMZM2G093705	-0.0678124	0.334192	-0.224277	Actin-like ATPase superfamily protein
GRMZM2G122767	GRMZM2G129775	-0.02272	0.39858	-0.211539	Unknown
GRMZM2G122767	GRMZM2G096525	0.0351186	0.358983	-0.20947	Subtilisin-like serine protease 3
GRMZM2G122767	GRMZM2G030673	0.315972	-0.00700667	0.203624	Calcium-dependent protein kinase 13
GRMZM2G122767	GRMZM2G010599	0.368362	-0.0324317	0.204886	Ribosomal L29 family protein
GRMZM2G122767	GRMZM2G169580	0.392291	-0.0106918	0.205864	Duplicated homeodomain-like protein
GRMZM2G122767	GRMZM2G021617	0.331447	0.0248482	0.209064	Photosystem II subunit Q-2
GRMZM2G122767	GRMZM2G027571	0.365277	-0.0799393	0.209881	Small nuclear ribonucleoprotein family protein
GRMZM2G122767	GRMZM2G036534	0.285172	-0.156322	0.210078	2-oxoacid dehydrogenases acyltransferase
GRMZM2G122767	GRMZM2G052844	0.330927	0.0215061	0.210175	Pectin lyase
GRMZM2G122767	GRMZM2G352855	0.45089	-0.0592434	0.210742	Alpha/beta-Hydrolases protein
GRMZM2G122767	GRMZM2G137954	0.270934	-0.172738	0.211285	Nodulin MtN3 family protein
GRMZM2G122767	GRMZM2G124434	0.404155	-0.0687261	0.211783	GDP-D-mannose
GRMZM2G122767	GRMZM2G121293	0.365888	-0.0104101	0.211988	Subtilase family protein
GRMZM2G122767	GRMZM2G466908	0.376832	0.0207399	0.213798	SAUR-like auxin-responsive protein family
GRMZM2G122767	GRMZM5G870959	0.358704	0.013294	0.214556	Somatic embryogenesis receptor-like kinase 1
GRMZM2G122767	GRMZM2G060536	0.328335	-0.104425	0.214903	Tetratricopeptide repeat (TPR)
GRMZM2G122767	GRMZM2G306376	0.374227	-0.0548197	0.215339	Unknown
GRMZM2G122767	GRMZM2G170842	0.411476	-0.112761	0.215596	Cytosolic invertase 2
GRMZM2G122767	GRMZM2G145101	0.204194	-0.0415649	0.216378	Beta carbonic anhydrase 5
GRMZM2G122767	GRMZM2G006964	0.352517	-0.0690096	0.216416	Gibberellin 2-oxidase 8
GRMZM2G122767	GRMZM2G364982	0.205254	-0.0540604	0.216562	S-adenosyl-L-methionine-dependent methyltransferases
GRMZM2G122767	GRMZM2G122126	0.330298	-0.0079242	0.216752	NagB/RpiA/CoA transferase
GRMZM2G122767	GRMZM5G866734	0.346408	-0.0796911	0.216851	Regulator of chromosome condensation (RCC1) protein
GRMZM2G122767	GRMZM2G153536	0.37108	-0.0905981	0.217048	Branched-chain aminotransferase 3
GRMZM2G122767	GRMZM2G179462	0.309901	0.0099806	0.217348	Low temperature and salt responsive protein family
GRMZM2G122767	GRMZM2G021331	0.415305	0.0381955	0.217884	ATP synthase alpha/beta family protein
GRMZM2G122767	GRMZM2G099696	0.249983	-0.0801118	0.217894	NAD(P)-binding Rossmann-fold superfamily protein
GRMZM2G122767	GRMZM2G035341	0.291872	-0.146592	0.218723	RING-box 1
GRMZM2G122767	GRMZM2G019866	0.275777	-0.0625013	0.220584	Acyl carrier protein 1
GRMZM2G122767	GRMZM2G047404	0.253785	-0.114279	0.220832	Glucose-6-phosphate/phosphate translocator-related
GRMZM2G122767	GRMZM2G001803	0.422643	-0.0842885	0.221632	ZIP metal ion transporter family
GRMZM2G122767	GRMZM2G098442	0.351639	-0.0250516	0.221803	Salt tolerance homolog2
GRMZM2G122767	GRMZM2G092923	0.378944	-0.0686575	0.222769	Adenosine kinase
GRMZM2G122767	GRMZM2G070351	0.245282	-0.112549	0.223047	GHMP kinase family protein，mevalonate diphosphate decarboxylase 1
GRMZM2G122767	GRMZM2G095400	0.218968	-0.150637	0.223297	Radical SAM superfamily protein
GRMZM2G122767	GRMZM5G896604	0.463208	-0.155131	0.223498	Protein of unknown function (DUF3511)
GRMZM2G122767	GRMZM2G546369	0.370624	0.0446682	0.223642	CYCLIN D4
GRMZM2G122767	GRMZM2G312806	0.35504	-0.148346	0.223703	Mitochondrial transcription termination factor family protein
GRMZM2G122767	GRMZM2G101769	0.35669	-0.0500075	0.22372	TIFY domain/Divergent CCT motif family protein
GRMZM2G122767	GRMZM2G068489	0.247275	0.0340071	0.224275	Calcineurin-like metallo-phosphoesterase superfamily protein
GRMZM2G122767	GRMZM2G165137	0.3072	0.0351008	0.22448	RNA-binding (RRM/RBD/RNP motifs) family protein family protein
GRMZM2G122767	GRMZM2G072054	0.299573	-0.22446	0.225045	Succinyl-CoA ligase, alpha subunit
GRMZM2G122767	GRMZM2G333619	0.23066	-0.0559468	0.225675	Cellulose synthase 1
GRMZM2G122767	GRMZM2G322641	0.335041	0.0235033	0.225919	Unknown
GRMZM2G122767	GRMZM2G172174	0.390629	-0.125308	0.226069	Unknown
GRMZM2G122767	GRMZM2G452523	0.315363	-0.037884	0.226598	Radical SAM superfamily protein
GRMZM2G122767	GRMZM2G038922	0.285371	-0.0845353	0.22667	Biotin/lipoate A/B protein ligase family
GRMZM2G122767	GRMZM2G139797	0.423811	-0.128916	0.226873	Seed gene 1
GRMZM2G122767	GRMZM2G334631	0.256219	-0.112714	0.227636	Unknown
GRMZM2G122767	GRMZM2G174202	0.298374	-0.201347	0.227653	Oligouridylate binding protein 1B
GRMZM2G122767	GRMZM2G069174	0.309538	-0.141038	0.228491	Nuclear transport factor 2 (NTF2) family protein
GRMZM2G122767	GRMZM2G168791	0.256447	-0.0620969	0.228842	Anthranilate phosphoribosyltransferase
GRMZM2G122767	GRMZM2G046804	0.310093	-0.0797826	0.229727	Glyceraldehyde-3-phosphate dehydrogenase C subunit 1
GRMZM2G122767	GRMZM2G092525	0.400821	-0.0864487	0.230905	Unknown
GRMZM2G122767	GRMZM2G139407	0.291372	-0.160818	0.231583	Nuclear transport factor 2 (NTF2) family protein
GRMZM2G122767	GRMZM2G402171	0.337629	-0.135911	0.232196	Calmodulin-binding family protein
GRMZM2G122767	GRMZM2G080048	0.336922	-0.100359	0.232428	Translation initiation factor 2 beta subunit
GRMZM2G122767	GRMZM2G368799	0.295495	-0.0212902	0.232431	Inositol polyphosphate kinase 2 beta
GRMZM2G122767	GRMZM2G036832	0.4007	-0.0892449	0.232758	Gamete expressed 2;gamete expressed 2
GRMZM2G122767	GRMZM2G070315	0.277657	-0.0812075	0.233977	Phosphotyrosine protein phosphatases superfamily protein
GRMZM2G122767	GRMZM2G052509	0.357441	-0.175486	0.234221	RAB GTPase homolog A3
GRMZM2G122767	GRMZM2G069195	0.30244	-0.113372	0.234372	Aldolase superfamily protein
GRMZM2G122767	GRMZM2G147882	0.284063	-0.166822	0.235484	2-oxoglutarate (2OG) and Fe(II)-dependent oxygenase protein
GRMZM2G122767	GRMZM2G015401	0.387493	-0.0766959	0.235652	Phosphate transporter 3
GRMZM2G122767	GRMZM2G048010	0.280796	-0.116642	0.236176	Exostosin family protein
GRMZM2G122767	GRMZM2G034302	0.338276	-0.0952535	0.23782	Sucrose transporter 2
GRMZM2G122767	GRMZM2G383088	0.301345	-0.11871	0.237908	Dicarboxylate transporter 1
GRMZM2G122767	GRMZM2G086845	0.330101	-0.0776953	0.238497	PfkB-like carbohydrate kinase family protein
GRMZM2G122767	GRMZM2G000481	0.329813	-0.0111897	0.24126	Tyrosyl-tRNA synthetase, class Ib
GRMZM2G122767	GRMZM2G026459	0.396286	-0.1128	0.243193	Major facilitator superfamily protein
GRMZM2G122767	GRMZM2G149272	0.344489	-0.188294	0.244995	GroES-like zinc-binding dehydrogenase family protein
GRMZM2G122767	GRMZM2G015976	0.389615	-0.0917257	0.246363	Homolog of Medicago truncatula MTN3
GRMZM2G122767	GRMZM2G102878	0.362896	-0.0513893	0.248192	FatA acyl-ACP thioesterase
GRMZM2G122767	GRMZM2G160922	0.443015	-0.19252	0.248686	ACT-like protein tyrosine kinase family protein
GRMZM2G122767	GRMZM2G085604	0.258587	-0.171862	0.250327	P-loop containing nucleoside triphosphate hydrolases protein
GRMZM2G122767	GRMZM2G064962	0.377906	-0.107546	0.252211	Senescence-related gene 3;senescence-related gene 3
GRMZM2G122767	GRMZM2G143955	0.396787	-0.139716	0.255881	FatA acyl-ACP thioesterase
GRMZM2G122767	GRMZM5G857944	0.353761	-0.109878	0.259745	Nuclear factor Y
GRMZM2G122767	GRMZM2G103047	0.373178	-0.0540966	0.262141	Glucose-6-phosphate/phosphate translocator-related
GRMZM2G122767	GRMZM2G033894	0.275624	-0.0978527	0.263902	Pyruvate dehydrogenase E1
GRMZM2G122767	GRMZM2G033199	0.215993	-0.170616	0.264744	Polymerase delta 4
GRMZM2G122767	GRMZM2G168744	0.386166	-0.15808	0.28026	Bifunctional nuclease i
GRMZM2G122767	GRMZM2G040309	0.456708	-0.161691	0.288631	CRT (chloroquine-resistance transporter)-like transporter 1
GRMZM2G122767	GRMZM5G852502	0.251481	-0.196659	0.313844	Plant stearoyl-acyl-carrier-protein desaturase family protein
