# Supplementary material for: Genome-wide trait-trait dynamics correlation study dissects the gene regulation pattern in maize kernels
Source: BMC Plant Biol. 2017 Oct 16;17:163. doi: 10.1186/s12870-017-1119-y (PMC5644097; doi:10.1186/s12870-017-1119-y)
Supplement: Supplementary file 13 — The LA results for Z = GRMZM5G858880 with significant LA scores in the oil biosynthetic pathway. (XLSX 10 kb) [file 12870_2017_1119_MOESM13_ESM.xlsx]

## Sheet: Table S6
Table S6. The LA results for Z = GRMZM5G858880 with significant LA scores in the oil biosynthetic pathway
X	Y	LA	X annotation	Y annotation	Z annotation
GRMZM2G039650	GRMZM2G129015	0.53	Carboxyl-terminal domain (ctd) phosphatase-like 2	Ribosomal protein S26e family protein	WW domain-containing protein
GRMZM2G056099	GRMZM2G386228	0.58	bZIP transcription factor family protein	Preprotein translocase Sec, Sec61-beta subunit protein	WW domain-containing protein
GRMZM2G092663	GRMZM2G031360	0.53	Ribosomal protein S5 family protein	Clathrin adaptor complexes medium subunit family protein	WW domain-containing protein
GRMZM2G092663	GRMZM2G122135	0.55	Ribosomal protein S5 family protein	Protein phosphatase 2A subunit A2	WW domain-containing protein
GRMZM2G092663	GRMZM2G143568	0.54	Ribosomal protein S5 family protein	RNA-binding KH domain-containing protein	WW domain-containing protein
GRMZM2G099352	GRMZM5G892495	0.49	Ribosomal protein S3 family protein	Autoinhibited Ca2+ -ATPase, isoform 8	WW domain-containing protein
GRMZM2G122135	GRMZM2G168149	0.54	Protein phosphatase 2A subunit A2	Ribosomal protein S5 family protein	WW domain-containing protein
GRMZM2G129015	GRMZM2G031360	0.49	Ribosomal protein S26e family protein	Clathrin adaptor complexes medium subunit family protein	WW domain-containing protein
GRMZM2G143568	GRMZM2G125668	0.52	RNA-binding KH domain-containing protein	Gamma carbonic anhydrase-like 2	WW domain-containing protein
GRMZM2G164352	GRMZM2G059887	0.52	Protein phosphatase 2A subunit A2	Arabinogalactan protein 16	WW domain-containing protein
GRMZM2G164352	GRMZM2G064133	0.56	Protein phosphatase 2A subunit A2	Translation initiation factor 3G1	WW domain-containing protein
GRMZM2G164352	GRMZM2G092663	0.55	Protein phosphatase 2A subunit A2	Ribosomal protein S5 family protein	WW domain-containing protein
GRMZM2G164352	GRMZM2G137139	0.56	Protein phosphatase 2A subunit A2	Uknown	WW domain-containing protein
GRMZM2G177005	GRMZM2G171354	0.53	ATPase, F0/V0 complex, subunit C protein	Sec14p-like phosphatidylinositol transfer family protein	WW domain-containing protein
GRMZM2G570528	GRMZM2G154397	0.54	Tetratricopeptide repeat (TPR) protein	Adenosylmethionine decarboxylase family protein;	WW domain-containing protein
