# Supplementary material for: Genome-wide trait-trait dynamics correlation study dissects the gene regulation pattern in maize kernels
Source: BMC Plant Biol. 2017 Oct 16;17:163. doi: 10.1186/s12870-017-1119-y (PMC5644097; doi:10.1186/s12870-017-1119-y)
Supplement: Supplementary file 14 — The LA results for PSY1, lcyE, and crtRB1 in the carotene biosynthetic pathway. (XLSX 9 kb) [file 12870_2017_1119_MOESM14_ESM.xlsx]

## Sheet: Table S7
Table S7. The LA results for PSY1, lcyE, and crtRB1 in the carotene biosynthetic pathway
X	Y	Z	cor_high	cor_low	LA
lcyE	crtRB1	PSY1	0.180316	-0.0113857	0.0619987
PSY1	crtRB1	lcyE	-0.0253443	-0.126682	0.0619987
PSY1	lcyE	crtRB1	0.0113384	-0.21447	0.0619987
